# Supplementary material for: Crystal structure of (E)-1-(2-nitro­benzyl­idene)-2,2-di­phenyl­hydrazine
Source: Acta Crystallogr Sect E Struct Rep Online. 2014 Aug 1;70(Pt 9):o909–10. doi: 10.1107/S1600536814016109 (PMC4186103; doi:10.1107/S1600536814016109)
Supplement: Supplementary file 1 [file e-70-0o909-sup1.cif]

##############################################################################
#                                                                            #
# This CIF contains the data in a paper accepted for publication in          #
# Acta Crystallographica Section E. It conforms to the requirements of       #
# Notes for Authors for Acta Crystallographica Section E, and has been       #
# peer reviewed under the auspices of the IUCr Commission on Journals.       #
#                                                                            #
# Full details of the Crystallographic Information File format               #
# are given in the paper "The Crystallographic Information File (CIF):       #
# a New Standard Archive File for Crystallography" by S. R. Hall, F. H.      #
# Allen and I. D. Brown [Acta Cryst. (1991), A47, 655-685].                  #
#                                                                            #
# The current version of the core CIF dictionary is obtainable from          #
# ftp://ftp.iucr.org/pub/cif_core.dic.                                       #
#                                                                            #
# Software is freely available for graphical display of the structure(s)     #
# in this CIF. For information consult the CIF software page                 #
# http://www.iucr.org/resources/cif/software.                                #
#                                                                            #
# This file may be used for bona fide research purposes within the           #
# scientific community so long as proper attribution is given to the journal # 
# article from which it was obtained.                                        #
#                                                                            #
##############################################################################
data_I
_audit_creation_method     'WinGX routine CIF_UPDATE'
_audit_conform_dict_name     cif_core.dic
_audit_conform_dict_version     2.4.3
_database_code_depnum_ccdc_archive     'CCDC 1013341'
_chemical_name_systematic
;
(<i>E</i>)-2-(2-Nitrobenzylidene)-2,2-diphenylhydrazine
;
_chemical_formula_moiety     'C19 H15 N3 O2'
_chemical_formula_sum     'C19 H15 N3 O2'
_chemical_formula_iupac     'C19 H15 N3 O2'
_chemical_formula_weight     317.34
_symmetry_cell_setting     monoclinic
_symmetry_space_group_name_H-M     'P 21/n'
_symmetry_space_group_name_Hall     '-P 2yn'
loop_
    _symmetry_equiv_pos_as_xyz
    'x, y, z'
    '-x+1/2, y+1/2, -z+1/2'
    '-x, -y, -z'
    'x-1/2, -y-1/2, z-1/2'
_cell_length_a     11.8536(5)
_cell_length_b     12.4293(3)
_cell_length_c     11.9492(5)
_cell_angle_alpha     90
_cell_angle_beta     118.584(5)
_cell_angle_gamma     90
_cell_volume     1545.92(12)
_cell_formula_units_Z     4
_cell_measurement_reflns_used     6418
_cell_measurement_theta_min     3.73
_cell_measurement_theta_max     29.57
_cell_measurement_temperature     140(2)
_exptl_crystal_description     block
_exptl_crystal_colour     yellow
_exptl_crystal_size_max     0.59
_exptl_crystal_size_mid     0.49
_exptl_crystal_size_min     0.27
_exptl_crystal_density_diffrn     1.363
_exptl_crystal_F_000     664
loop_
    _exptl_crystal_face_index_h
    _exptl_crystal_face_index_k
    _exptl_crystal_face_index_l
    _exptl_crystal_face_perp_dist
    9 14 -7 0.2019
    -7 6 -9 0.2293
    7 -6 9 0.2293
    -9 -14 7 0.2019
    -15 4 13 0.137
    -1 -3 -14 0.2603
    1 3 14 0.2603
    15 -4 -13 0.137
_exptl_absorpt_coefficient_mu     0.091
_exptl_absorpt_correction_type     analytical
_exptl_absorpt_process_details     '(<i>CrysAlis RED</i>; Agilent, 2012)'
_exptl_absorpt_correction_T_min     0.961
_exptl_absorpt_correction_T_max     0.977
_exptl_special_details     ?
_diffrn_ambient_temperature     140(2)
_diffrn_radiation_type     MoK\a
_diffrn_radiation_wavelength     0.71073
_diffrn_radiation_monochromator     graphite
_diffrn_measurement_device_type     'Agilent Xcalibur Atlas Gemini'
_diffrn_measurement_method     '\w scans'
_diffrn_detector_area_resol_mean     10.4685
_diffrn_reflns_number     12199
_diffrn_reflns_av_R_equivalents     0.0227
_diffrn_reflns_theta_min     3.732
_diffrn_reflns_theta_max     29.567
_diffrn_reflns_theta_full     26
_diffrn_measured_fraction_theta_max     0.866
_diffrn_measured_fraction_theta_full     0.998
_diffrn_reflns_limit_h_min     -15
_diffrn_reflns_limit_h_max     15
_diffrn_reflns_limit_k_min     -17
_diffrn_reflns_limit_k_max     13
_diffrn_reflns_limit_l_min     -12
_diffrn_reflns_limit_l_max     16
_refine_special_details     ?
_reflns_number_total     3757
_reflns_number_gt     3057
_reflns_threshold_expression     I>2\s(I)
_refine_ls_structure_factor_coef     Fsqd
_refine_ls_matrix_type     full
_refine_ls_R_factor_all     0.0542
_refine_ls_R_factor_gt     0.0419
_refine_ls_wR_factor_gt     0.1027
_refine_ls_wR_factor_ref     0.1126
_refine_ls_goodness_of_fit_ref     1.031
_refine_ls_restrained_S_all     1.031
_refine_ls_number_reflns     3757
_refine_ls_number_parameters     217
_refine_ls_number_restraints     0
_refine_ls_hydrogen_treatment     constr
_refine_ls_weighting_scheme     calc
_refine_ls_weighting_details
              'w=1/[\s^2^(Fo^2^)+(0.0546P)^2^+0.3936P] where P=(Fo^2^+2Fc^2^)/3'
_refine_ls_shift/su_max     0
_refine_ls_shift/su_mean     0
_refine_diff_density_max     0.194
_refine_diff_density_min     -0.292
_refine_ls_extinction_method     none
loop_
    _atom_type_symbol
    _atom_type_description
    _atom_type_scat_dispersion_real
    _atom_type_scat_dispersion_imag
    _atom_type_scat_source
    C C 0.0033 0.0016 'International Tables Vol C Tables 4.2.6.8 and 6.1.1.4'
    H H 0 0 'International Tables Vol C Tables 4.2.6.8 and 6.1.1.4'
    N N 0.0061 0.0033 'International Tables Vol C Tables 4.2.6.8 and 6.1.1.4'
    O O 0.0106 0.006 'International Tables Vol C Tables 4.2.6.8 and 6.1.1.4'
_computing_data_collection     '<i>CrysAlis PRO</i> (Agilent, 2012)'
_computing_cell_refinement     '<i>CrysAlis RED</i> (Agilent, 2012)'
_computing_data_reduction     '<i>CrysAlis RED</i> (Agilent, 2012)'
_computing_structure_solution     'SHELXS97 (Sheldrick, 2008)'
_computing_structure_refinement     'SHELXL97 (Sheldrick, 2008)'
_computing_molecular_graphics     'Mercury (Macrae <i>et al.</i>, 2006)'
_computing_publication_material     'WinGX (Farrugia, 2012)'
loop_
    _atom_site_type_symbol
    _atom_site_label
    _atom_site_fract_x
    _atom_site_fract_y
    _atom_site_fract_z
    _atom_site_U_iso_or_equiv
    _atom_site_adp_type
    _atom_site_calc_flag
    _atom_site_occupancy
    _atom_site_disorder_assembly
    _atom_site_disorder_group
    N N2 0.11331(9) 0.25147(8) 0.92802(9) 0.0231(2) Uani d 1 . .
    N N1 0.22974(9) 0.29935(8) 0.97008(10) 0.0258(2) Uani d 1 . .
    C C1 0.23071(11) 0.41296(9) 0.97290(10) 0.0222(2) Uani d 1 . .
    C C6 0.11903(11) 0.47065(9) 0.94355(11) 0.0241(2) Uani d 1 . .
    H H6 0.042 0.4335 0.9251 0.029 Uiso calc 1 . .
    C C13 0.10253(11) 0.14893(9) 0.91111(11) 0.0228(2) Uani d 1 . .
    H H13 0.1743 0.1053 0.9263 0.027 Uiso calc 1 . .
    C C5 0.12018(12) 0.58203(10) 0.94130(11) 0.0269(3) Uani d 1 . .
    H H5 0.0434 0.6206 0.9203 0.032 Uiso calc 1 . .
    C C18 -0.18121(12) -0.04581(10) 0.79564(12) 0.0306(3) Uani d 1 . .
    H H18 -0.1998 -0.1194 0.7728 0.037 Uiso calc 1 . .
    C C14 -0.02595(11) 0.10233(9) 0.86714(10) 0.0212(2) Uani d 1 . .
    C C4 0.23172(12) 0.63796(10) 0.96930(12) 0.0286(3) Uani d 1 . .
    H H4 0.2315 0.7143 0.9655 0.034 Uiso calc 1 . .
    C C9 0.53623(12) 0.14688(10) 1.11874(12) 0.0304(3) Uani d 1 . .
    H H9 0.5981 0.1224 1.2007 0.037 Uiso calc 1 . .
    C C15 -0.12374(11) 0.16652(10) 0.86682(11) 0.0256(3) Uani d 1 . .
    H H15 -0.1055 0.2396 0.8923 0.031 Uiso calc 1 . .
    C C12 0.35602(11) 0.21828(10) 0.87944(11) 0.0267(3) Uani d 1 . .
    H H12 0.2942 0.2428 0.7974 0.032 Uiso calc 1 . .
    C C7 0.34034(10) 0.23976(9) 0.98487(11) 0.0222(2) Uani d 1 . .
    C C2 0.34400(12) 0.46897(10) 1.00538(13) 0.0319(3) Uani d 1 . .
    H H2 0.4216 0.4308 1.0292 0.038 Uiso calc 1 . .
    C C8 0.42978(11) 0.20381(10) 1.10458(11) 0.0275(3) Uani d 1 . .
    H H8 0.4182 0.2181 1.1765 0.033 Uiso calc 1 . .
    O O2 0.00953(12) -0.17689(8) 0.82260(11) 0.0517(3) Uani d 1 . .
    N N3 0.02964(11) -0.08055(9) 0.81874(10) 0.0347(3) Uani d 1 . .
    C C19 -0.06012(11) -0.00479(9) 0.82864(11) 0.0243(2) Uani d 1 . .
    C C16 -0.24502(12) 0.12733(11) 0.83091(12) 0.0307(3) Uani d 1 . .
    H H16 -0.3091 0.1738 0.8299 0.037 Uiso calc 1 . .
    C C10 0.55296(12) 0.12539(10) 1.01392(13) 0.0289(3) Uani d 1 . .
    H H10 0.6262 0.0865 1.0239 0.035 Uiso calc 1 . .
    C C11 0.46250(12) 0.16084(10) 0.89447(12) 0.0302(3) Uani d 1 . .
    H H11 0.4735 0.1457 0.8224 0.036 Uiso calc 1 . .
    C C17 -0.27406(12) 0.02027(11) 0.79614(12) 0.0327(3) Uani d 1 . .
    H H17 -0.3572 -0.0071 0.7729 0.039 Uiso calc 1 . .
    O O1 0.11844(10) -0.04545(9) 0.80403(12) 0.0537(3) Uani d 1 . .
    C C3 0.34333(13) 0.58067(11) 1.00287(14) 0.0341(3) Uani d 1 . .
    H H3 0.4208 0.6183 1.0246 0.041 Uiso calc 1 . .
loop_
    _atom_site_aniso_label
    _atom_site_aniso_U_11
    _atom_site_aniso_U_22
    _atom_site_aniso_U_33
    _atom_site_aniso_U_12
    _atom_site_aniso_U_13
    _atom_site_aniso_U_23
    N2 0.0200(5) 0.0234(5) 0.0265(5) -0.0030(4) 0.0115(4) -0.0025(4)
    N1 0.0186(5) 0.0219(5) 0.0368(6) -0.0018(4) 0.0132(4) -0.0053(4)
    C1 0.0231(6) 0.0214(6) 0.0236(6) -0.0019(4) 0.0125(4) -0.0041(4)
    C6 0.0207(5) 0.0248(6) 0.0261(6) -0.0023(4) 0.0107(4) -0.0017(4)
    C13 0.0219(6) 0.0217(6) 0.0240(6) 0.0016(4) 0.0102(4) -0.0004(4)
    C5 0.0259(6) 0.0259(6) 0.0285(6) 0.0030(5) 0.0128(5) -0.0004(5)
    C18 0.0324(7) 0.0234(6) 0.0277(6) -0.0069(5) 0.0077(5) -0.0010(5)
    C14 0.0228(5) 0.0211(5) 0.0190(5) -0.0007(4) 0.0093(4) 0.0006(4)
    C4 0.0352(7) 0.0209(6) 0.0340(7) -0.0026(5) 0.0200(6) -0.0040(5)
    C9 0.0222(6) 0.0298(7) 0.0296(7) -0.0013(5) 0.0047(5) 0.0030(5)
    C15 0.0250(6) 0.0237(6) 0.0300(6) -0.0029(5) 0.0147(5) -0.0039(4)
    C12 0.0238(6) 0.0301(6) 0.0245(6) 0.0031(5) 0.0102(5) 0.0033(5)
    C7 0.0183(5) 0.0192(5) 0.0294(6) -0.0025(4) 0.0117(4) -0.0035(4)
    C2 0.0250(6) 0.0274(6) 0.0483(8) -0.0028(5) 0.0216(6) -0.0088(5)
    C8 0.0260(6) 0.0303(6) 0.0248(6) -0.0040(5) 0.0110(5) -0.0045(5)
    O2 0.0655(8) 0.0209(5) 0.0550(7) 0.0089(5) 0.0178(6) -0.0016(4)
    N3 0.0321(6) 0.0263(6) 0.0322(6) 0.0054(5) 0.0045(4) -0.0066(4)
    C19 0.0259(6) 0.0213(5) 0.0210(5) 0.0012(5) 0.0074(4) 0.0007(4)
    C16 0.0251(6) 0.0342(7) 0.0353(7) -0.0010(5) 0.0165(5) -0.0025(5)
    C10 0.0208(6) 0.0234(6) 0.0418(7) 0.0023(5) 0.0145(5) 0.0001(5)
    C11 0.0299(6) 0.0326(7) 0.0335(7) 0.0012(5) 0.0195(5) -0.0016(5)
    C17 0.0251(6) 0.0369(7) 0.0330(7) -0.0095(5) 0.0113(5) -0.0003(5)
    O1 0.0338(6) 0.0464(6) 0.0806(8) -0.0013(5) 0.0271(6) -0.0269(6)
    C3 0.0310(7) 0.0294(7) 0.0502(8) -0.0093(5) 0.0261(6) -0.0103(6)
_geom_special_details
;
All e.s.d.'s (except the e.s.d. in the dihedral angle between two l.s. planes)
are estimated using the full covariance matrix. The cell e.s.d.'s are taken
into account individually in the estimation of e.s.d.'s in distances, angles
and torsion angles; correlations between e.s.d.'s in cell parameters are only
used when they are defined by crystal symmetry. An approximate (isotropic)
treatment of cell e.s.d.'s is used for estimating e.s.d.'s involving l.s.
planes.
;
loop_
    _geom_bond_atom_site_label_1
    _geom_bond_atom_site_label_2
    _geom_bond_site_symmetry_2
    _geom_bond_distance
    _geom_bond_publ_flag
    N2 C13 . 1.2871(15) ?
    N2 N1 . 1.3593(13) ?
    N1 C1 . 1.4125(15) ?
    N1 C7 . 1.4412(14) ?
    C1 C2 . 1.3928(16) ?
    C1 C6 . 1.3948(16) ?
    C6 C5 . 1.3849(17) ?
    C6 H6 . 0.95 ?
    C13 C14 . 1.4714(15) ?
    C13 H13 . 0.95 ?
    C5 C4 . 1.3856(17) ?
    C5 H5 . 0.95 ?
    C18 C17 . 1.3757(19) ?
    C18 C19 . 1.3907(17) ?
    C18 H18 . 0.95 ?
    C14 C19 . 1.4036(16) ?
    C14 C15 . 1.4057(16) ?
    C4 C3 . 1.3821(18) ?
    C4 H4 . 0.95 ?
    C9 C10 . 1.3845(18) ?
    C9 C8 . 1.3846(17) ?
    C9 H9 . 0.95 ?
    C15 C16 . 1.3776(17) ?
    C15 H15 . 0.95 ?
    C12 C7 . 1.3845(16) ?
    C12 C11 . 1.3849(17) ?
    C12 H12 . 0.95 ?
    C7 C8 . 1.3851(16) ?
    C2 C3 . 1.3887(18) ?
    C2 H2 . 0.95 ?
    C8 H8 . 0.95 ?
    O2 N3 . 1.2261(15) ?
    N3 O1 . 1.2274(16) ?
    N3 C19 . 1.4674(16) ?
    C16 C17 . 1.3874(19) ?
    C16 H16 . 0.95 ?
    C10 C11 . 1.3844(18) ?
    C10 H10 . 0.95 ?
    C11 H11 . 0.95 ?
    C17 H17 . 0.95 ?
    C3 H3 . 0.95 ?
loop_
    _geom_angle_atom_site_label_1
    _geom_angle_atom_site_label_2
    _geom_angle_atom_site_label_3
    _geom_angle_site_symmetry_1
    _geom_angle_site_symmetry_3
    _geom_angle
    _geom_angle_publ_flag
    C13 N2 N1 . . 119.91(10) ?
    N2 N1 C1 . . 116.22(9) ?
    N2 N1 C7 . . 121.56(9) ?
    C1 N1 C7 . . 120.95(9) ?
    C2 C1 C6 . . 119.06(11) ?
    C2 C1 N1 . . 120.14(10) ?
    C6 C1 N1 . . 120.80(10) ?
    C5 C6 C1 . . 120.12(11) ?
    C5 C6 H6 . . 119.9 ?
    C1 C6 H6 . . 119.9 ?
    N2 C13 C14 . . 116.99(10) ?
    N2 C13 H13 . . 121.5 ?
    C14 C13 H13 . . 121.5 ?
    C6 C5 C4 . . 120.92(11) ?
    C6 C5 H5 . . 119.5 ?
    C4 C5 H5 . . 119.5 ?
    C17 C18 C19 . . 119.94(11) ?
    C17 C18 H18 . . 120 ?
    C19 C18 H18 . . 120 ?
    C19 C14 C15 . . 115.42(10) ?
    C19 C14 C13 . . 125.28(10) ?
    C15 C14 C13 . . 119.26(10) ?
    C3 C4 C5 . . 118.81(11) ?
    C3 C4 H4 . . 120.6 ?
    C5 C4 H4 . . 120.6 ?
    C10 C9 C8 . . 120.30(11) ?
    C10 C9 H9 . . 119.8 ?
    C8 C9 H9 . . 119.8 ?
    C16 C15 C14 . . 122.45(11) ?
    C16 C15 H15 . . 118.8 ?
    C14 C15 H15 . . 118.8 ?
    C7 C12 C11 . . 119.48(11) ?
    C7 C12 H12 . . 120.3 ?
    C11 C12 H12 . . 120.3 ?
    C12 C7 C8 . . 120.52(11) ?
    C12 C7 N1 . . 119.85(10) ?
    C8 C7 N1 . . 119.63(10) ?
    C3 C2 C1 . . 119.92(12) ?
    C3 C2 H2 . . 120 ?
    C1 C2 H2 . . 120 ?
    C9 C8 C7 . . 119.57(11) ?
    C9 C8 H8 . . 120.2 ?
    C7 C8 H8 . . 120.2 ?
    O2 N3 O1 . . 123.23(12) ?
    O2 N3 C19 . . 117.53(12) ?
    O1 N3 C19 . . 119.22(11) ?
    C18 C19 C14 . . 122.52(11) ?
    C18 C19 N3 . . 115.57(11) ?
    C14 C19 N3 . . 121.90(11) ?
    C15 C16 C17 . . 120.31(12) ?
    C15 C16 H16 . . 119.8 ?
    C17 C16 H16 . . 119.8 ?
    C11 C10 C9 . . 119.72(11) ?
    C11 C10 H10 . . 120.1 ?
    C9 C10 H10 . . 120.1 ?
    C10 C11 C12 . . 120.40(11) ?
    C10 C11 H11 . . 119.8 ?
    C12 C11 H11 . . 119.8 ?
    C18 C17 C16 . . 119.32(12) ?
    C18 C17 H17 . . 120.3 ?
    C16 C17 H17 . . 120.3 ?
    C4 C3 C2 . . 121.07(12) ?
    C4 C3 H3 . . 119.5 ?
    C2 C3 H3 . . 119.5 ?
loop_
    _geom_torsion_atom_site_label_1
    _geom_torsion_atom_site_label_2
    _geom_torsion_atom_site_label_3
    _geom_torsion_atom_site_label_4
    _geom_torsion_site_symmetry_1
    _geom_torsion_site_symmetry_2
    _geom_torsion_site_symmetry_3
    _geom_torsion_site_symmetry_4
    _geom_torsion
    _geom_torsion_publ_flag
    C13 N2 N1 C1 . . . . 173.38(10) ?
    C13 N2 N1 C7 . . . . 6.11(16) ?
    N2 N1 C1 C2 . . . . -175.12(10) ?
    C7 N1 C1 C2 . . . . -7.77(16) ?
    N2 N1 C1 C6 . . . . 4.95(15) ?
    C7 N1 C1 C6 . . . . 172.30(10) ?
    C2 C1 C6 C5 . . . . 2.89(17) ?
    N1 C1 C6 C5 . . . . -177.17(11) ?
    N1 N2 C13 C14 . . . . 179.18(9) ?
    C1 C6 C5 C4 . . . . -0.71(17) ?
    N2 C13 C14 C19 . . . . 171.78(11) ?
    N2 C13 C14 C15 . . . . -10.81(16) ?
    C6 C5 C4 C3 . . . . -1.63(18) ?
    C19 C14 C15 C16 . . . . -0.18(17) ?
    C13 C14 C15 C16 . . . . -177.84(11) ?
    C11 C12 C7 C8 . . . . -0.34(18) ?
    C11 C12 C7 N1 . . . . -179.92(11) ?
    N2 N1 C7 C12 . . . . 80.11(14) ?
    C1 N1 C7 C12 . . . . -86.56(14) ?
    N2 N1 C7 C8 . . . . -99.47(13) ?
    C1 N1 C7 C8 . . . . 93.86(13) ?
    C6 C1 C2 C3 . . . . -2.75(18) ?
    N1 C1 C2 C3 . . . . 177.32(11) ?
    C10 C9 C8 C7 . . . . -0.38(18) ?
    C12 C7 C8 C9 . . . . 0.64(18) ?
    N1 C7 C8 C9 . . . . -179.78(11) ?
    C17 C18 C19 C14 . . . . 2.08(18) ?
    C17 C18 C19 N3 . . . . -177.01(11) ?
    C15 C14 C19 C18 . . . . -1.66(16) ?
    C13 C14 C19 C18 . . . . 175.84(11) ?
    C15 C14 C19 N3 . . . . 177.37(10) ?
    C13 C14 C19 N3 . . . . -5.13(17) ?
    O2 N3 C19 C18 . . . . -22.36(16) ?
    O1 N3 C19 C18 . . . . 155.89(12) ?
    O2 N3 C19 C14 . . . . 158.54(11) ?
    O1 N3 C19 C14 . . . . -23.21(17) ?
    C14 C15 C16 C17 . . . . 1.60(19) ?
    C8 C9 C10 C11 . . . . -0.18(19) ?
    C9 C10 C11 C12 . . . . 0.48(19) ?
    C7 C12 C11 C10 . . . . -0.23(19) ?
    C19 C18 C17 C16 . . . . -0.59(19) ?
    C15 C16 C17 C18 . . . . -1.19(19) ?
    C5 C4 C3 C2 . . . . 1.77(19) ?
    C1 C2 C3 C4 . . . . 0.4(2) ?
loop_
    _geom_hbond_atom_site_label_D
    _geom_hbond_atom_site_label_H
    _geom_hbond_atom_site_label_A
    _geom_hbond_site_symmetry_A
    _geom_hbond_distance_DH
    _geom_hbond_distance_HA
    _geom_hbond_distance_DA
    _geom_hbond_angle_DHA
    C13 H13 O1 . 0.95 2.27 2.7822(15) 113
_shelx_res_file
;
TITL a-30 in P21/n #14
CELL  0.71073  11.8536  12.4293  11.9492   90.000  118.584   90.000
ZERR     4.00   0.0005   0.0003   0.0005    0.000    0.005    0.000
LATT   1
SYMM  1/2 - X, 1/2 + Y, 1/2 - Z
SFAC  C    H    N    O
UNIT  76   60   12   8
MERG   2
MORE -1
HTAB C13 O1
MPLA C18 C14 C15 C19 C16 C17
MPLA N2 N1 C13
FMAP   2
PLAN    5
ACTA    52.00
BOND
BOND   $H
CONF
LIST   4
WPDB  -2
L.S.  15
TEMP  -133.00
WGHT    0.054600    0.393600
FVAR       5.43989
N2    3    0.113314    0.251467    0.928021    11.00000    0.01997    0.02344 =
         0.02650   -0.00249    0.01153   -0.00302
N1    3    0.229736    0.299351    0.970081    11.00000    0.01861    0.02194 =
         0.03680   -0.00528    0.01319   -0.00180
C1    1    0.230711    0.412965    0.972905    11.00000    0.02311    0.02140 =
         0.02359   -0.00405    0.01247   -0.00193
C6    1    0.119028    0.470649    0.943553    11.00000    0.02066    0.02477 =
         0.02609   -0.00175    0.01066   -0.00226
AFIX  43
H6    2    0.042031    0.433465    0.925072    11.00000   -1.20000
AFIX   0
C13   1    0.102528    0.148929    0.911115    11.00000    0.02189    0.02172 =
         0.02397   -0.00037    0.01023    0.00158
AFIX  43
H13   2    0.174282    0.105300    0.926344    11.00000   -1.20000
AFIX   0
C5    1    0.120177    0.582033    0.941304    11.00000    0.02594    0.02594 =
         0.02854   -0.00035    0.01275    0.00305
AFIX  43
H5    2    0.043416    0.620640    0.920271    11.00000   -1.20000
AFIX   0
C18   1   -0.181213   -0.045814    0.795636    11.00000    0.03236    0.02335 =
         0.02769   -0.00096    0.00768   -0.00688
AFIX  43
H18   2   -0.199793   -0.119417    0.772766    11.00000   -1.20000
AFIX   0
C14   1   -0.025951    0.102330    0.867136    11.00000    0.02278    0.02106 =
         0.01904    0.00064    0.00933   -0.00065
C4    1    0.231720    0.637956    0.969301    11.00000    0.03520    0.02086 =
         0.03405   -0.00398    0.01996   -0.00265
AFIX  43
H4    2    0.231486    0.714305    0.965488    11.00000   -1.20000
AFIX   0
C9    1    0.536232    0.146876    1.118738    11.00000    0.02221    0.02984 =
         0.02961    0.00299    0.00467   -0.00127
AFIX  43
H9    2    0.598074    0.122444    1.200748    11.00000   -1.20000
AFIX   0
C15   1   -0.123737    0.166515    0.866823    11.00000    0.02495    0.02366 =
         0.03003   -0.00392    0.01470   -0.00295
AFIX  43
H15   2   -0.105509    0.239635    0.892326    11.00000   -1.20000
AFIX   0
C12   1    0.356022    0.218280    0.879445    11.00000    0.02384    0.03005 =
         0.02449    0.00327    0.01020    0.00309
AFIX  43
H12   2    0.294223    0.242751    0.797436    11.00000   -1.20000
AFIX   0
C7    1    0.340345    0.239760    0.984875    11.00000    0.01830    0.01916 =
         0.02938   -0.00346    0.01172   -0.00250
C2    1    0.343999    0.468968    1.005377    11.00000    0.02498    0.02745 =
         0.04830   -0.00879    0.02159   -0.00276
AFIX  43
H2    2    0.421644    0.430794    1.029214    11.00000   -1.20000
AFIX   0
C8    1    0.429785    0.203806    1.104582    11.00000    0.02600    0.03026 =
         0.02482   -0.00447    0.01100   -0.00402
AFIX  43
H8    2    0.418167    0.218115    1.176508    11.00000   -1.20000
AFIX   0
O2    4    0.009534   -0.176886    0.822597    11.00000    0.06549    0.02091 =
         0.05499   -0.00160    0.01780    0.00890
N3    3    0.029638   -0.080548    0.818740    11.00000    0.03208    0.02629 =
         0.03221   -0.00656    0.00450    0.00539
C19   1   -0.060123   -0.004787    0.828640    11.00000    0.02589    0.02125 =
         0.02103    0.00071    0.00738    0.00125
C16   1   -0.245024    0.127334    0.830909    11.00000    0.02507    0.03424 =
         0.03528   -0.00246    0.01652   -0.00098
AFIX  43
H16   2   -0.309081    0.173841    0.829949    11.00000   -1.20000
AFIX   0
C10   1    0.552958    0.125395    1.013920    11.00000    0.02084    0.02341 =
         0.04183    0.00011    0.01449    0.00235
AFIX  43
H10   2    0.626200    0.086495    1.023922    11.00000   -1.20000
AFIX   0
C11   1    0.462496    0.160844    0.894470    11.00000    0.02986    0.03262 =
         0.03346   -0.00163    0.01948    0.00124
AFIX  43
H11   2    0.473525    0.145679    0.822377    11.00000   -1.20000
AFIX   0
C17   1   -0.274063    0.020275    0.796136    11.00000    0.02509    0.03691 =
         0.03296   -0.00031    0.01132   -0.00950
AFIX  43
H17   2   -0.357209   -0.007108    0.772910    11.00000   -1.20000
AFIX   0
O1    4    0.118443   -0.045446    0.804030    11.00000    0.03380    0.04636 =
         0.08064   -0.02685    0.02712   -0.00129
C3    1    0.343327    0.580671    1.002872    11.00000    0.03102    0.02939 =
         0.05020   -0.01026    0.02610   -0.00930
AFIX  43
H3    2    0.420842    0.618327    1.024588    11.00000   -1.20000
AFIX   0
HKLF 4
REM  a-30 in P21/n #14
REM R1 =  0.0419 for    3057 Fo > 4sig(Fo)  and  0.0542 for all    3757 data
REM    217 parameters refined using      0 restraints
END
WGHT      0.0546      0.3936
REM Highest difference peak  0.194,  deepest hole -0.292,  1-sigma level  0.061
Q1    1   0.0418  0.1227  0.8953  11.00000  0.05    0.19
Q2    1   0.5444  0.4314  1.1602  11.00000  0.05    0.18
Q3    1   0.3657  0.1943  1.0393  11.00000  0.05    0.17
Q4    1  -0.3005 -0.0547  0.8819  11.00000  0.05    0.16
Q5    1   0.5227  0.1659  0.9594  11.00000  0.05    0.16
;
_shelx_res_checksum     50004
data_New_Global
_journal_date_recd_electronic     2014-07-08
_journal_date_accepted     2014-07-10
_journal_name_full     'Acta Crystallographica, Section E'
_journal_year     2014
_journal_volume     70
_journal_issue      9
_journal_page_first     o909
_journal_page_last     o910
_journal_paper_category     HO
_journal_paper_doi     10.1107/S1600536814016109
_journal_coeditor_code     HB7250
_publ_contact_author_name     'Flores-Alamo, Marcos'
_publ_contact_author_address
;
Unidad de Servicios de Apoyo a la Investigaci\'on
Facultad de Qu\'imica
Universidad Nacional Aut\'onoma de M\'exico
Coyoac\'an 04510, M\'exico, DF
Mexico
;
_publ_contact_author_email     'mfa@unam.mx'
_publ_contact_author_fax     '+525556232521'
_publ_contact_author_phone     '+525556232524'
_publ_section_title
;
Crystal structure of (<i>E</i>)-1-(2-nitrobenzylidene)-2,2-diphenylhydrazine
;
loop_
    _publ_author_name
    _publ_author_footnote
    _publ_author_address
    'Flores-Alamo, Marcos' .
;
Facultad de Qu\'imica
Universidad Nacional Aut\'onoma de M\'exico
04510, M\'exico DF, Mexico
;
    'Mel\'endrez-Lu\'evano, Ruth' .
;
Facultad de Ciencias Qu\'imicas
Benem\'erita Universidad Aut\'onoma de Puebla 72570, Puebla, Pue., Mexico
;
    'Ortiz M\'arquez, Jos\'e A.' .
;
Facultad de Ciencias Qu\'imicas
Benem\'erita Universidad Aut\'onoma de Puebla 72570, Puebla, Pue., Mexico
;
    'Sansinenea Royano, Estibaliz' .
;
Facultad de Ciencias Qu\'imicas
Benem\'erita Universidad Aut\'onoma de Puebla 72570, Puebla, Pue., Mexico
;
    'Cabrera-Vivas, Blanca M.' ?
;
Facultad de Ciencias Qu\'imicas
Benem\'erita Universidad Aut\'onoma de Puebla 72570, Puebla, Pue., Mexico
;
_publ_section_synopsis     .
