# Supplementary material for: Crystal structure of (E)-1-(2-nitro­benzyl­idene)-2,2-di­phenyl­hydrazine
Source: Acta Crystallogr Sect E Struct Rep Online. 2014 Aug 1;70(Pt 9):o909–10. doi: 10.1107/S1600536814016109 (PMC4186103; doi:10.1107/S1600536814016109)
Supplement: Supplementary file 2 [file e-70-0o909-Isup2.hkl]

#
# h,k,l, Fc-squared, Fo-squared, sigma(Fo-squared), status flag
#
data_I
_shelx_title ' a-30'
_shelx_refln_list_code          4
_shelx_F_calc_maximum      198.39
_exptl_crystal_F_000       664.00
_reflns_d_resolution_high  0.7202

loop_
 _space_group_symop_operation_xyz
 'x, y, z'
 '-x+1/2, y+1/2, -z+1/2'
 '-x, -y, -z'
 'x-1/2, -y-1/2, z-1/2'

_cell_length_a    11.8536
_cell_length_b    12.4293
_cell_length_c    11.9492
_cell_angle_alpha  90.000
_cell_angle_beta  118.584
_cell_angle_gamma  90.000

_shelx_F_squared_multiplier     1.000

loop_
 _refln_index_h
 _refln_index_k
 _refln_index_l
 _refln_F_squared_calc
 _refln_F_squared_meas
 _refln_F_squared_sigma
 _refln_observed_status
   2   0   0        469.97        454.11         6.72 o
   4   0   0        139.19        148.32         3.86 o
   6   0   0        170.31        176.46         5.19 o
   8   0   0       1341.24       1293.17        16.42 o
  10   0   0        555.85        522.71        11.83 o
  12   0   0        152.41        164.72         6.47 o
   2   1   0       1009.28        988.48         9.01 o
   3   1   0         63.26         78.27         1.71 o
   4   1   0         98.27         94.63         2.16 o
   5   1   0          1.14          2.25         0.51 o
   6   1   0          6.92         10.31         0.93 o
   7   1   0        793.43        737.69         8.08 o
   8   1   0        684.45        676.72         7.71 o
   9   1   0        261.25        254.93         5.28 o
  10   1   0          0.74          1.28         1.18 o
  11   1   0        290.52        291.29         8.05 o
  12   1   0         16.64         11.82         2.01 o
  13   1   0          3.33          6.19         1.72 o
   1   2   0        511.67        502.90         7.55 o
   2   2   0        236.96        275.80         2.42 o
   3   2   0          9.37         10.99         0.80 o
   4   2   0        116.88        120.21         2.16 o
   5   2   0       2172.90       2314.50        12.26 o
   6   2   0         14.46         24.04         1.25 o
   7   2   0          4.24          1.97         0.50 o
   8   2   0         20.03         20.47         1.37 o
   9   2   0        628.24        623.72         7.71 o
  10   2   0          0.43          1.15         0.93 o
  11   2   0         69.01         63.49         3.76 o
  12   2   0         22.12         27.69         3.60 o
  13   2   0          0.01          2.41         1.92 o
   1   3   0       2083.31       1966.49         9.54 o
   2   3   0        479.73        468.40         3.06 o
   3   3   0         38.98         38.39         1.06 o
   4   3   0        952.32       1000.08         9.31 o
   5   3   0        110.85        163.21         2.73 o
   6   3   0        113.00        109.12         2.49 o
   7   3   0        450.29        460.29         6.12 o
   8   3   0         46.81         43.27         1.91 o
   9   3   0        959.85        961.74        11.31 o
  10   3   0        569.25        596.95        10.41 o
  11   3   0        185.79        216.07         7.11 o
  12   3   0        220.58        250.58        11.16 o
  13   3   0         29.11         41.69         4.84 o
   0   4   0        481.39        435.90         5.56 o
   1   4   0        434.25        415.23         3.74 o
   2   4   0       1582.51       1556.86        10.08 o
   3   4   0       1310.73       1273.18         7.59 o
   4   4   0       4411.98       4611.33        17.37 o
   5   4   0        289.53        309.42         3.60 o
   6   4   0         62.75         60.08         1.77 o
   7   4   0          7.55         10.39         0.83 o
   8   4   0          9.22          5.52         0.78 o
   9   4   0         58.37         60.22         2.38 o
  10   4   0         18.93         18.74         1.88 o
  11   4   0          2.56          4.05         1.97 o
  12   4   0         20.30         15.42         3.13 o
  13   4   0          0.06         -0.68         2.50 o
   1   5   0         99.37         99.76         3.09 o
   2   5   0        280.40        263.93         3.68 o
   3   5   0        176.82        190.96         2.52 o
   4   5   0        272.30        293.60         3.03 o
   5   5   0        167.16        174.58         2.37 o
   6   5   0        114.17        102.41         2.17 o
   7   5   0          0.44          0.38         0.33 o
   8   5   0        213.14        198.44         3.56 o
   9   5   0          0.29         -0.25         0.44 o
  10   5   0        105.04         84.37         7.88 o
  11   5   0          8.38          9.59         2.44 o
  12   5   0          0.01         -2.48         2.48 o
  13   5   0         38.94         32.76         6.15 o
   0   6   0          0.42         -0.44         0.58 o
   1   6   0        274.19        296.48         3.69 o
   2   6   0        418.81        448.35         5.33 o
   3   6   0        142.43        155.96         3.06 o
   4   6   0        685.04        657.42         6.26 o
   5   6   0        150.57        113.91         2.17 o
   6   6   0        217.03        221.43         3.22 o
   7   6   0        804.84        725.65         9.58 o
   8   6   0         33.05         24.57         0.93 o
   9   6   0          0.10         -0.08         0.24 o
  10   6   0          1.43          3.81         1.91 o
  11   6   0        152.16        167.54         9.15 o
  12   6   0         15.65         17.36         3.42 o
  13   6   0          0.02         10.79         3.92 o
   1   7   0         10.04          4.41         0.60 o
   2   7   0        190.90        166.91         3.09 o
   3   7   0        676.40        721.70         6.67 o
   4   7   0        286.25        283.89         4.06 o
   5   7   0        540.20        538.27         5.72 o
   6   7   0        239.22        231.63         3.89 o
   7   7   0         34.25         31.25         1.36 o
   8   7   0          2.59          1.27         1.84 o
   9   7   0         86.84         75.14         6.51 o
  10   7   0          5.10          1.85         2.23 o
  11   7   0          4.53         12.38         2.97 o
  12   7   0          4.69          5.61         2.52 o
   0   8   0         18.59         26.77         1.50 o
   1   8   0        368.29        380.95         4.09 o
   2   8   0         38.48         31.83         1.31 o
   3   8   0        658.53        619.05         6.95 o
   4   8   0          1.02          0.73         0.59 o
   5   8   0       1524.69       1469.55        12.29 o
   6   8   0        265.40        250.53         5.57 o
   7   8   0         45.46         40.59         1.58 o
   8   8   0         24.23         29.63         3.81 o
   9   8   0         50.54         32.60         4.02 o
  10   8   0         66.24         85.22         7.83 o
  11   8   0         27.44         39.50         4.91 o
   1   9   0        394.34        400.77         5.01 o
   2   9   0        302.76        297.01         5.02 o
   3   9   0        732.31        718.65         9.12 o
   4   9   0       1458.85       1472.59        12.47 o
   5   9   0         56.52         56.29         2.70 o
   6   9   0          1.54          0.28         1.27 o
   7   9   0         97.92         98.32         6.78 o
   8   9   0          0.67          1.24         1.85 o
   9   9   0         47.15         48.80         5.20 o
  10   9   0         37.03         50.94         5.54 o
  11   9   0          1.31          0.07         2.25 o
   0  10   0        118.66        125.25         4.00 o
   1  10   0         18.40         11.05         1.02 o
   2  10   0          1.41         -0.59         0.73 o
   3  10   0         18.31         13.89         1.37 o
   4  10   0        695.28        689.39        14.37 o
   5  10   0          5.87          5.35         0.86 o
   6  10   0         36.24         28.43         2.96 o
   7  10   0         25.74         29.13         3.76 o
   8  10   0         28.64         24.42         3.58 o
   9  10   0          5.18          4.91         2.11 o
  10  10   0         49.56         46.35         5.34 o
   1  11   0        505.04        477.90         7.31 o
   2  11   0          0.59          2.27         0.82 o
   3  11   0        413.21        393.34         7.05 o
   4  11   0          0.77         -0.81         0.81 o
   5  11   0         92.21         88.63         4.18 o
   6  11   0         92.05         85.56         9.56 o
   7  11   0         44.36         46.66         4.87 o
   8  11   0          7.51          9.70         5.37 o
   9  11   0        106.08        119.83         8.33 o
   0  12   0         93.20         66.73         6.93 o
   1  12   0        516.36        422.22         9.90 o
   2  12   0        315.77        298.40         6.72 o
   3  12   0         17.65         23.78         2.49 o
   4  12   0         10.67         10.37         1.78 o
   5  12   0         30.16         31.24         2.69 o
   6  12   0         69.40         61.61         5.38 o
   7  12   0         29.63         15.45         3.13 o
   8  12   0         43.98         45.57         5.78 o
   1  13   0          0.00         -1.43         1.43 o
   2  13   0          0.34          0.09         1.26 o
   3  13   0         39.08         35.94         3.16 o
   4  13   0         18.86         17.71         2.21 o
   5  13   0         87.40         96.34        10.87 o
   6  13   0         38.43         34.65         4.53 o
   7  13   0         82.04         87.84         7.95 o
   0  14   0          0.13         -1.28         2.37 o
   1  14   0          1.87          0.16         1.53 o
   2  14   0          3.84          7.47         1.68 o
   3  14   0         16.09         20.18         2.52 o
   4  14   0         32.14         39.06         4.87 o
   5  14   0          6.86          7.84         2.43 o
   6  14   0        183.52        207.25        14.11 o
   1  15   0         33.44         28.98         4.11 o
   2  15   0          2.63          0.92         1.52 o
   3  15   0          3.82         -3.11         6.67 o
   4  15   0          2.72          5.51         2.14 o
   0  16   0         41.15         50.18         7.32 o
   1  16   0          0.43          3.65         1.84 o
   2  16   0          1.22         -0.11         3.55 o
 -13   0   1        185.69        204.15        15.39 o
 -11   0   1        508.19        489.75        16.02 o
  -9   0   1       2334.61       2224.82        21.32 o
  -7   0   1         70.56         83.15         3.63 o
  -5   0   1          3.86          3.96         0.73 o
  -3   0   1       5921.95       5601.04        17.53 o
   3   0   1       2324.94       2284.75        15.59 o
   5   0   1        703.80        783.41        11.15 o
   7   0   1        162.27        158.42         5.81 o
   9   0   1       5003.15       4998.68        36.54 o
  11   0   1        178.67        182.34         6.73 o
 -13   1   1          0.33         -2.06         2.06 o
 -12   1   1         38.74         38.02         3.84 o
 -11   1   1         34.81         35.28         2.76 o
 -10   1   1         24.65         28.39         1.92 o
  -9   1   1          5.28          5.74         0.94 o
  -8   1   1         29.36         25.36         1.63 o
  -7   1   1        777.54        839.98         7.37 o
  -6   1   1        167.78        187.48         3.18 o
  -5   1   1       3028.88       3036.15        14.11 o
  -4   1   1       1035.75       1060.13        12.74 o
  -3   1   1          3.79          2.32         0.40 o
  -2   1   1      11270.19       9296.00       355.18 o
   1   1   1       2002.85       1908.91        11.08 o
   2   1   1       3947.61       3713.37        16.39 o
   3   1   1        228.89        223.94         3.27 o
   4   1   1        447.04        420.74         5.01 o
   5   1   1        176.23        183.08         3.34 o
   6   1   1        149.66        175.30         3.53 o
   7   1   1          1.24          0.95         0.56 o
   8   1   1        554.12        525.49         6.52 o
   9   1   1         94.28         88.86         4.49 o
  10   1   1         28.09         29.38         2.68 o
  11   1   1         22.16         21.91         2.49 o
  12   1   1         17.11         18.96         2.39 o
 -13   2   1         13.70         13.53         5.86 o
 -12   2   1         19.04         17.68         5.59 o
 -11   2   1         52.78         60.71         3.78 o
 -10   2   1        170.30        172.99         4.44 o
  -9   2   1        197.83        187.85         3.95 o
  -8   2   1          7.44          8.47         1.14 o
  -7   2   1        311.90        343.03         5.74 o
  -6   2   1        420.86        471.39         4.74 o
  -5   2   1         41.78         58.12         1.45 o
  -4   2   1          1.51          6.01         1.30 o
  -3   2   1        207.31        217.14         4.80 o
  -2   2   1       2271.57       2079.73        12.83 o
  -1   2   1       4813.03       4239.27        21.29 o
   0   2   1         70.45         68.50         1.33 o
   1   2   1          0.11          0.27         0.34 o
   2   2   1        985.81        891.26         5.74 o
   3   2   1       1062.86       1006.14        13.11 o
   4   2   1        234.37        227.26         3.45 o
   5   2   1        240.52        283.46         4.23 o
   6   2   1         67.92         69.15         2.30 o
   7   2   1        137.15        124.31         3.29 o
   8   2   1        248.49        241.64         4.86 o
   9   2   1        157.67        163.64         4.69 o
  10   2   1         25.59         22.79         2.38 o
  11   2   1          6.69          6.25         1.56 o
  12   2   1          9.01         10.23         2.54 o
  13   2   1          7.20         14.40         4.28 o
 -13   3   1         26.46         29.59         5.00 o
 -12   3   1         79.60         81.03         6.36 o
 -11   3   1          0.40          1.06         0.93 o
 -10   3   1        267.81        267.88         5.26 o
  -9   3   1        494.98        531.81         6.71 o
  -8   3   1         20.26         20.12         1.18 o
  -7   3   1          9.98         10.51         1.12 o
  -6   3   1        228.63        281.99         6.38 o
  -5   3   1        160.62        185.60         4.96 o
  -4   3   1       2082.38       2226.80        68.89 o
  -3   3   1        894.71        836.36        10.17 o
  -2   3   1       7978.86       7295.51        39.60 o
  -1   3   1       8912.39       7307.52        52.36 o
   0   3   1       7195.37       6167.06        34.98 o
   1   3   1       1453.88       1513.95        14.88 o
   2   3   1       2610.52       2540.89        10.01 o
   3   3   1       2647.51       2751.85        10.57 o
   4   3   1        520.79        590.81        11.72 o
   5   3   1         53.41         50.29         1.79 o
   6   3   1        293.82        342.91         4.98 o
   7   3   1         58.12         59.02         2.25 o
   8   3   1          0.12         -0.11         0.77 o
   9   3   1        131.42        117.42         3.89 o
  10   3   1        576.99        547.19        10.57 o
  11   3   1          4.60          7.32         2.22 o
  12   3   1          5.05          4.71         2.03 o
  13   3   1         14.16         18.22         4.53 o
 -13   4   1        310.92        376.10        13.81 o
 -12   4   1          2.88          0.75         1.68 o
 -11   4   1         14.19          6.10         2.04 o
 -10   4   1          3.62          4.89         1.04 o
  -9   4   1        159.36        132.03         2.87 o
  -8   4   1         14.07         17.01         0.97 o
  -7   4   1         94.96         91.03         1.76 o
  -6   4   1         25.36         36.24         2.73 o
  -5   4   1         99.08        102.17         4.52 o
  -4   4   1       1256.51       1268.73        20.34 o
  -3   4   1       1986.99       1981.09        18.19 o
  -2   4   1       1304.99       1314.12         8.18 o
  -1   4   1         87.49         87.73         2.54 o
   0   4   1       1195.12       1097.94         5.48 o
   1   4   1         69.18         69.85         1.84 o
   2   4   1         16.21         15.99         0.82 o
   3   4   1        176.16        204.79         2.96 o
   4   4   1       1337.20       1380.55        17.66 o
   5   4   1       1661.16       1747.84        10.30 o
   6   4   1          2.48          1.13         0.49 o
   7   4   1        621.61        610.11         7.48 o
   8   4   1         19.32         15.86         1.65 o
   9   4   1          3.46          3.13         0.78 o
  10   4   1         20.30         19.25         1.98 o
  11   4   1          0.10          1.80         1.78 o
  12   4   1        131.00        123.71         8.07 o
  13   4   1        113.11        110.12        11.08 o
 -14   5   1          2.68          1.65         2.30 o
 -13   5   1          2.96          3.57         2.55 o
 -12   5   1          6.71          6.75         3.89 o
 -11   5   1          8.65          9.47         4.51 o
 -10   5   1         31.12         21.79         5.54 o
  -9   5   1         82.41         66.69         4.99 o
  -8   5   1         64.04         55.40         4.40 o
  -7   5   1          0.06         -0.61         1.54 o
  -6   5   1         16.50         19.13         1.64 o
  -5   5   1         47.49         45.71         3.25 o
  -4   5   1        325.50        345.10         4.69 o
  -3   5   1       1157.36       1196.39         6.98 o
  -2   5   1          8.36          8.71         0.64 o
  -1   5   1        772.77        829.33         8.33 o
   0   5   1        552.09        569.73         4.20 o
   1   5   1       4867.97       4859.15        26.39 o
   2   5   1          8.29          8.58         0.62 o
   3   5   1        702.33        724.96         5.35 o
   4   5   1        380.52        398.16         4.53 o
   5   5   1         35.04         38.03         1.65 o
   6   5   1         29.66         27.23         1.48 o
   7   5   1          0.65          0.98         0.77 o
   8   5   1         59.43         65.23         2.52 o
   9   5   1        146.56        137.31         5.15 o
  10   5   1          0.04          0.12         1.50 o
  11   5   1         89.34         98.23         7.07 o
  12   5   1          9.31         10.02         3.11 o
  13   5   1         24.93         31.86         6.09 o
 -13   6   1          6.40          4.34         3.67 o
 -12   6   1         22.70         17.79         3.33 o
 -11   6   1         11.59         13.20         2.85 o
 -10   6   1        152.42        138.75         7.76 o
  -9   6   1         32.75         18.00         3.63 o
  -8   6   1         11.66          3.32         1.54 o
  -7   6   1         18.62         19.10         2.96 o
  -6   6   1         31.44         21.55         2.63 o
  -5   6   1         64.00         81.38         3.34 o
  -4   6   1        182.44        173.71         2.75 o
  -3   6   1        321.21        328.06         5.09 o
  -2   6   1       1936.26       1909.93         9.61 o
  -1   6   1        235.72        261.70         3.34 o
   0   6   1       2170.39       2183.31         9.12 o
   1   6   1        892.91        940.25         7.44 o
   2   6   1        709.58        706.34         5.62 o
   3   6   1        580.70        602.12         5.18 o
   4   6   1        192.15        198.64         3.02 o
   5   6   1          0.62          0.18         0.43 o
   6   6   1         46.42         43.87         1.88 o
   7   6   1        241.00        211.96         4.13 o
   8   6   1        134.72        121.28         3.23 o
   9   6   1         61.25         54.49         4.94 o
  10   6   1         18.55         14.75         2.84 o
  11   6   1         56.08         47.32         5.21 o
  12   6   1         92.02         96.60         7.55 o
 -13   7   1          1.30          3.93         3.27 o
 -12   7   1         35.95         49.18         6.00 o
 -11   7   1         14.92         10.71         2.99 o
 -10   7   1          4.38          4.28         1.88 o
  -9   7   1          0.08          3.05         2.69 o
  -8   7   1        119.67        100.95        10.96 o
  -7   7   1        110.58         98.27         7.70 o
  -6   7   1          0.04          0.41         2.99 o
  -5   7   1          1.47          1.84         0.40 o
  -4   7   1       1330.49       1368.47         8.85 o
  -3   7   1          9.84          5.22         0.60 o
  -2   7   1         60.28         68.47         1.68 o
  -1   7   1        259.85        241.17         3.17 o
   0   7   1       1061.44       1190.06         8.22 o
   1   7   1       1150.15       1250.25        11.13 o
   2   7   1         28.81         36.76         1.50 o
   3   7   1        159.96        151.46         2.80 o
   4   7   1        300.12        254.45         4.38 o
   5   7   1        722.48        733.20         8.90 o
   6   7   1        684.40        659.37         6.21 o
   7   7   1         77.63         82.61         2.43 o
   8   7   1          9.40         10.79         0.95 o
   9   7   1         66.06         60.36         5.35 o
  10   7   1         10.14         14.93         3.21 o
  11   7   1          0.30          1.68         1.94 o
  12   7   1         29.27         28.96         6.18 o
 -12   8   1         91.11         98.76        11.14 o
 -11   8   1         17.76         10.36         7.00 o
 -10   8   1          5.39          3.12         1.72 o
  -9   8   1        159.73        138.93         8.07 o
  -8   8   1          7.40          6.84         1.84 o
  -7   8   1         14.59         22.76         3.28 o
  -6   8   1         14.58         13.19         2.08 o
  -5   8   1         18.68         16.60         1.20 o
  -4   8   1          7.87          5.67         0.82 o
  -3   8   1         22.65         22.13         1.08 o
  -2   8   1        140.59        143.51         2.61 o
  -1   8   1          1.07          3.69         0.53 o
   0   8   1         37.04         43.71         1.53 o
   1   8   1        150.53        165.91         3.36 o
   2   8   1        535.57        545.23         5.68 o
   3   8   1          2.44          2.67         0.61 o
   4   8   1        412.61        391.81         5.94 o
   5   8   1        783.42        760.45         6.76 o
   6   8   1        891.80        885.02         8.35 o
   7   8   1          0.58          0.47         0.60 o
   8   8   1         20.59         20.15         3.35 o
   9   8   1         36.53         37.10         4.47 o
  10   8   1          6.42          1.69         1.76 o
  11   8   1         36.19         42.70         6.21 o
 -11   9   1         96.18        130.06        14.01 o
 -10   9   1         35.78         33.61         7.04 o
  -9   9   1         32.46         39.26         4.54 o
  -8   9   1         28.34         30.94         3.81 o
  -7   9   1        258.96        244.85         9.95 o
  -6   9   1          6.65          4.81         1.00 o
  -5   9   1       2317.17       2216.43        14.10 o
  -4   9   1         18.81         17.93         1.32 o
  -3   9   1       2052.13       1961.00        40.00 o
  -2   9   1         51.12         52.38         1.82 o
  -1   9   1        207.78        201.86         3.36 o
   0   9   1          0.52          1.16         0.51 o
   1   9   1         52.14         54.70         2.10 o
   2   9   1         30.00         29.55         1.87 o
   3   9   1        493.81        474.96         7.05 o
   4   9   1        169.92        171.71         5.70 o
   5   9   1       1187.78       1192.96        11.49 o
   6   9   1         10.48         10.33         1.95 o
   7   9   1         66.01         62.86         3.40 o
   8   9   1         57.95         51.80         5.00 o
   9   9   1          0.17         -0.86         1.83 o
  10   9   1        129.79        134.24         8.79 o
 -10  10   1          8.94          7.70         2.87 o
  -9  10   1         10.64          5.72         4.66 o
  -8  10   1        137.83        138.67         8.21 o
  -7  10   1          2.62          5.49         1.79 o
  -6  10   1        542.21        506.95         8.35 o
  -5  10   1       1259.13       1235.80        13.21 o
  -4  10   1        562.95        522.21         7.80 o
  -3  10   1       1098.46       1083.80        12.69 o
  -2  10   1          7.66          9.09         1.06 o
  -1  10   1         50.89         45.99         1.96 o
   0  10   1        132.69        135.00         3.14 o
   1  10   1         12.96         13.10         1.47 o
   2  10   1         12.98         12.68         1.35 o
   3  10   1         63.70         67.03         3.23 o
   4  10   1        391.55        381.86         6.60 o
   5  10   1         45.10         43.48         2.96 o
   6  10   1        209.51        203.61         6.07 o
   7  10   1          0.11          0.13         1.97 o
   8  10   1          0.00          1.40         1.94 o
   9  10   1         95.00         95.04         7.40 o
  10  10   1         22.37         17.35         4.61 o
 -10  11   1         30.17         33.83         6.22 o
  -9  11   1          4.24          3.98         4.35 o
  -8  11   1         31.69         31.77         6.55 o
  -7  11   1          6.98          5.28         1.97 o
  -6  11   1         39.70         40.58         8.39 o
  -5  11   1          0.73          2.71         1.12 o
  -4  11   1        304.03        296.25         7.63 o
  -3  11   1        128.82        136.25         4.54 o
  -2  11   1        127.18        113.59         3.82 o
  -1  11   1        177.16        163.69         4.84 o
   0  11   1        112.12        109.99         4.87 o
   1  11   1          7.03          5.65         1.19 o
   2  11   1         50.28         44.32         2.55 o
   3  11   1        128.16        131.63         4.20 o
   4  11   1          2.14          2.01         1.25 o
   5  11   1        148.05        138.24         5.37 o
   6  11   1         71.39         80.17         6.11 o
   7  11   1         16.10         20.26         3.47 o
   8  11   1         44.68         50.60         5.31 o
   9  11   1         63.50         66.22         8.57 o
  -9  12   1          6.06          2.20         2.72 o
  -8  12   1         48.10         51.51         5.35 o
  -7  12   1         65.29         66.72         5.87 o
  -6  12   1         19.42         12.62         2.76 o
  -5  12   1        371.61        355.60        12.52 o
  -4  12   1          8.83          7.81         1.64 o
  -3  12   1         81.74         76.90         3.32 o
  -2  12   1          8.16          5.73         1.26 o
  -1  12   1        131.63        127.75         9.02 o
   0  12   1          5.83          3.43         1.79 o
   1  12   1        331.53        301.13         8.43 o
   2  12   1          0.91         -0.06         0.91 o
   3  12   1          1.31          2.25         1.36 o
   4  12   1        131.76        122.44         5.35 o
   5  12   1         14.55         12.38         2.46 o
   6  12   1         70.42         68.56         5.94 o
   7  12   1         27.61         24.38         3.84 o
   8  12   1        121.30        128.02        11.36 o
  -8  13   1          2.35          0.09         3.06 o
  -7  13   1         20.14         15.38         3.23 o
  -6  13   1          0.07          2.06         2.04 o
  -5  13   1         11.12         10.41         2.57 o
  -4  13   1          0.00         -0.67         1.01 o
  -3  13   1        173.12        177.82         6.77 o
  -2  13   1         49.40         48.62         3.68 o
  -1  13   1         19.75         12.27         2.38 o
   0  13   1         40.90         40.51         4.11 o
   1  13   1         97.17         82.99         6.89 o
   2  13   1          2.82          0.47         1.36 o
   3  13   1         89.41         97.62         5.92 o
   4  13   1         94.69         87.56         4.78 o
   5  13   1         71.64         83.72         6.49 o
   6  13   1         23.53         23.69         3.98 o
   7  13   1         75.67         74.49         8.48 o
  -6  14   1          4.27          1.18         2.98 o
  -5  14   1         14.25         17.62         3.55 o
  -4  14   1         45.73         49.97         5.15 o
  -3  14   1          5.96          7.81         1.59 o
  -2  14   1         63.64         59.11         4.19 o
  -1  14   1         98.63         93.95         6.44 o
   0  14   1         70.17         72.49         5.70 o
   1  14   1         11.01          7.05         2.24 o
   2  14   1         14.40          4.92         1.80 o
   3  14   1         36.26         33.20         3.29 o
   4  14   1         51.33         58.47         7.14 o
   5  14   1          8.48         10.44         2.68 o
   6  14   1         17.71         19.23         4.65 o
  -4  15   1         43.85         59.78         9.26 o
  -3  15   1          0.03         -1.97         1.97 o
  -2  15   1          4.30         -1.63         1.63 o
  -1  15   1          0.02          5.07         1.82 o
   0  15   1         16.72          4.64         4.72 o
   1  15   1          2.47          2.22         3.07 o
   2  15   1         72.38         70.45         4.77 o
   3  15   1          0.69         -0.72         2.16 o
   4  15   1         24.89         35.95         4.73 o
  -3  16   1          4.33          0.33         2.86 o
  -2  16   1          1.42          0.98         2.57 o
  -1  16   1          5.97          5.05         2.05 o
   0  16   1          0.02         -1.77         1.77 o
   1  16   1         11.21         10.13         2.48 o
   2  16   1        147.72        178.53        14.71 o
   0  17   1        216.34        294.96        12.85 o
 -12   0   2          2.56          2.00         1.52 o
 -10   0   2        683.00        675.18         9.40 o
  -8   0   2       2744.30       2658.03        16.38 o
  -6   0   2        196.81        241.82         4.29 o
  -4   0   2       2189.47       2042.39        11.95 o
  -2   0   2       6467.10       5773.54       119.59 o
   0   0   2       8914.22       7941.83        32.30 o
   2   0   2        287.60        294.15         5.77 o
   4   0   2        899.18        938.04        17.92 o
   6   0   2        897.50        873.36        11.19 o
   8   0   2        570.88        586.97        10.32 o
  10   0   2         49.95         45.41         5.53 o
  12   0   2         11.64         11.80         2.62 o
 -13   1   2         80.84         82.92         5.03 o
 -12   1   2         13.97         17.12         1.99 o
 -11   1   2         21.30         19.66         1.44 o
 -10   1   2        177.09        170.81         3.18 o
  -9   1   2        274.45        281.60         3.82 o
  -8   1   2        155.92        137.54         2.68 o
  -7   1   2         10.72         12.83         0.73 o
  -6   1   2          1.44          0.34         0.39 o
  -5   1   2        194.29        202.71         2.22 o
  -4   1   2        180.36        158.05         2.30 o
  -3   1   2       2577.36       2404.60         6.83 o
  -2   1   2        734.32        658.83         6.30 o
  -1   1   2        348.86        322.86         2.87 o
   0   1   2       2208.40       2077.03        10.05 o
   1   1   2      10588.76      10204.58        27.68 o
   2   1   2       3108.46       2894.61        18.62 o
   3   1   2         87.51         92.95         2.89 o
   4   1   2       2032.42       2026.60        16.03 o
   5   1   2         25.18         31.17         1.76 o
   6   1   2         92.75        104.77         3.39 o
   7   1   2        362.10        344.43         6.75 o
   8   1   2        658.91        630.20         9.39 o
   9   1   2         73.20         72.44         3.42 o
  10   1   2        140.60        141.90         5.13 o
  11   1   2        122.50        111.94         4.75 o
  12   1   2         13.91         13.56         2.26 o
 -13   2   2          4.37          1.24         1.57 o
 -12   2   2          9.29          6.93         1.90 o
 -11   2   2         28.76         28.14         2.20 o
 -10   2   2        332.49        319.69         4.41 o
  -9   2   2        176.64        154.20         2.70 o
  -8   2   2         93.83        114.19         2.26 o
  -7   2   2        298.40        297.52         3.09 o
  -6   2   2       1606.68       1822.76         8.08 o
  -5   2   2       1695.52       1716.00        23.42 o
  -4   2   2        124.04        133.40         4.41 o
  -3   2   2         70.41         76.47         1.20 o
  -2   2   2          1.18          2.65         0.60 o
  -1   2   2       1370.18       1302.30        11.46 o
   0   2   2       2978.03       2860.68        13.20 o
   1   2   2         27.78         24.91         1.59 o
   2   2   2       1120.21       1070.97         7.46 o
   3   2   2        449.65        410.67         5.16 o
   4   2   2        425.82        479.98         5.59 o
   5   2   2        241.24        227.97         4.17 o
   6   2   2          6.95          5.90         0.89 o
   7   2   2          2.97          3.09         0.77 o
   8   2   2        166.81        170.65         4.85 o
   9   2   2         14.06         17.37         1.72 o
  10   2   2        206.81        209.96         7.05 o
  11   2   2         25.60         27.90         2.50 o
  12   2   2          1.43          0.02         1.67 o
 -13   3   2        254.00        304.78        11.92 o
 -12   3   2         16.50         16.80         3.05 o
 -11   3   2         83.97         82.00         3.66 o
 -10   3   2          1.83          2.45         0.62 o
  -9   3   2         13.29         14.21         0.82 o
  -8   3   2        116.02        115.95         2.10 o
  -7   3   2        299.92        295.69         3.11 o
  -6   3   2         74.40         69.92         1.98 o
  -5   3   2       2858.15       3004.06        45.70 o
  -4   3   2       3388.08       3337.55        28.18 o
  -3   3   2       1897.28       1855.83         8.75 o
  -2   3   2        571.11        582.05         6.75 o
  -1   3   2        196.96        216.15         3.23 o
   0   3   2       1292.26       1220.34         6.89 o
   1   3   2        102.17        102.66         2.19 o
   2   3   2        296.19        291.72         3.56 o
   3   3   2        435.11        483.18         5.51 o
   4   3   2        438.94        503.40         6.20 o
   5   3   2        436.48        490.33         6.10 o
   6   3   2        146.12        163.38         3.78 o
   7   3   2        558.59        555.45         8.06 o
   8   3   2        375.51        385.85         7.14 o
   9   3   2          0.57          1.15         1.18 o
  10   3   2          3.25          2.05         1.36 o
  11   3   2        239.59        264.99        11.33 o
  12   3   2        100.45        115.43         6.33 o
  13   3   2        117.41        146.94        12.36 o
 -14   4   2          0.03          1.66         2.18 o
 -13   4   2          3.37          3.41         2.30 o
 -12   4   2          0.65         -0.92         1.75 o
 -11   4   2         33.66         25.96         4.07 o
 -10   4   2        190.58        169.23         4.12 o
  -9   4   2         10.99         11.54         0.89 o
  -8   4   2         96.68        103.76         3.74 o
  -7   4   2         21.53         24.08         2.13 o
  -6   4   2        338.86        386.93         6.35 o
  -5   4   2        875.34        975.04        23.35 o
  -4   4   2       1301.80       1376.85        15.14 o
  -3   4   2        676.28        688.80         5.47 o
  -2   4   2         83.17        102.12         2.02 o
  -1   4   2        364.16        336.23         3.35 o
   0   4   2        370.79        378.85         3.49 o
   1   4   2        195.94        173.43         2.91 o
   2   4   2        117.40        117.16         2.39 o
   3   4   2        188.17        206.67         3.37 o
   4   4   2          1.91          8.40         0.83 o
   5   4   2        254.91        242.73         4.29 o
   6   4   2        386.58        375.11         6.11 o
   7   4   2        271.20        272.92         5.58 o
   8   4   2        104.19         97.60         3.56 o
   9   4   2         42.40         44.61         3.09 o
  10   4   2        181.69        175.48         6.25 o
  11   4   2         22.29         22.00         3.61 o
  12   4   2         88.96        103.81         7.58 o
 -14   5   2          3.26         10.42         3.02 o
 -13   5   2         71.60        102.06         7.36 o
 -12   5   2          8.18          6.08         2.41 o
 -11   5   2        119.18        102.92         6.77 o
 -10   5   2        220.37        188.10        15.01 o
  -9   5   2        131.52        128.49         6.76 o
  -8   5   2        183.62        152.29         6.96 o
  -7   5   2         53.02         38.50         2.30 o
  -6   5   2         17.83         21.10         1.62 o
  -5   5   2        282.92        295.44         7.95 o
  -4   5   2        526.57        534.92         5.75 o
  -3   5   2        449.09        456.64         4.86 o
  -2   5   2          1.25          3.02         0.60 o
  -1   5   2          1.75          0.79         0.35 o
   0   5   2        116.16        120.04         1.98 o
   1   5   2        111.65        124.41         2.32 o
   2   5   2         17.73         28.10         1.27 o
   3   5   2        113.40        119.00         2.66 o
   4   5   2          4.11          6.47         0.74 o
   5   5   2         42.23         41.35         2.16 o
   6   5   2        226.30        235.84         6.88 o
   7   5   2          5.89          6.50         1.03 o
   8   5   2        103.84         88.74         3.30 o
   9   5   2        187.46        178.82         8.43 o
  10   5   2        221.03        215.31        10.06 o
  11   5   2          3.97          1.01         1.95 o
  12   5   2         17.47         10.00         4.12 o
 -14   6   2        142.52        190.95        14.96 o
 -13   6   2         16.37         17.01         4.55 o
 -12   6   2          4.02          5.69         2.46 o
 -11   6   2        131.30        118.87         7.43 o
 -10   6   2        199.97        174.09         8.58 o
  -9   6   2        192.45        165.46         7.98 o
  -8   6   2          0.46         -0.37         2.74 o
  -7   6   2          5.41          4.37         1.32 o
  -6   6   2         14.61         13.97         2.04 o
  -5   6   2         39.91         57.13         3.82 o
  -4   6   2       1186.10       1181.20         6.17 o
  -3   6   2       1551.62       1555.26         7.81 o
  -2   6   2       1036.28       1114.60         8.13 o
  -1   6   2       4017.70       4158.78        20.28 o
   0   6   2       1514.45       1651.40         7.96 o
   1   6   2        186.39        190.45         2.92 o
   2   6   2        130.55        126.70         2.57 o
   3   6   2         43.20         48.08         1.80 o
   4   6   2         82.25         76.25         2.20 o
   5   6   2         46.31         48.06         1.94 o
   6   6   2         10.40         11.55         1.23 o
   7   6   2        178.44        176.49         4.52 o
   8   6   2        113.30        120.05         4.45 o
   9   6   2         47.71         45.79         4.68 o
  10   6   2          8.08         11.93         2.99 o
  11   6   2         32.43         37.48         4.61 o
 -13   7   2          7.60         10.12         3.91 o
 -12   7   2         14.29          9.48         4.23 o
 -11   7   2         45.82         34.37         7.16 o
 -10   7   2         27.26         21.77         3.33 o
  -9   7   2        490.84        456.63        20.80 o
  -8   7   2         23.45         25.52         6.22 o
  -7   7   2         20.09         21.64         5.83 o
  -6   7   2        634.15        606.58        28.93 o
  -5   7   2         95.79        111.66         3.14 o
  -4   7   2         20.01         18.49         0.91 o
  -3   7   2        688.47        683.90         5.39 o
  -2   7   2        181.54        198.19         3.20 o
  -1   7   2        167.82        159.38         2.91 o
   0   7   2        433.58        446.52         4.74 o
   1   7   2          0.58         -0.05         0.46 o
   2   7   2         46.11         51.04         1.66 o
   3   7   2          1.58          1.72         0.47 o
   4   7   2        100.22         98.33         2.48 o
   5   7   2        142.89        144.61         3.24 o
   6   7   2         96.05         93.58         3.11 o
   7   7   2         26.09         29.03         1.84 o
   8   7   2         11.55         14.18         1.66 o
   9   7   2         19.42         12.11         3.06 o
  10   7   2         16.94         11.28         2.84 o
  11   7   2         25.81         35.77         4.83 o
 -12   8   2         54.11         69.88         6.37 o
 -11   8   2          6.72          7.04         2.39 o
 -10   8   2         11.89          9.74         2.74 o
  -9   8   2          1.86         -2.12         2.12 o
  -8   8   2         20.95         13.05         2.55 o
  -7   8   2        283.04        293.21        10.36 o
  -6   8   2        893.46        859.09        16.89 o
  -5   8   2        570.17        559.38         5.26 o
  -4   8   2         42.43         45.29         1.73 o
  -3   8   2        972.26        976.90         6.42 o
  -2   8   2        705.04        767.12         6.75 o
  -1   8   2         63.98         76.31         2.17 o
   0   8   2        226.05        222.63         3.94 o
   1   8   2        113.18         97.79         2.26 o
   2   8   2        100.08        100.27         2.44 o
   3   8   2        122.90        120.66         2.83 o
   4   8   2        445.69        435.08         8.78 o
   5   8   2        693.23        684.41         7.18 o
   6   8   2         15.91         12.14         1.10 o
   7   8   2        370.48        360.98         6.06 o
   8   8   2         84.66         73.31         5.96 o
   9   8   2          9.09          6.90         2.38 o
  10   8   2          3.16          2.45         2.40 o
 -12   9   2        187.13        224.31        16.77 o
 -11   9   2         63.37         68.14         9.07 o
 -10   9   2         47.56         47.99         5.16 o
  -9   9   2        119.08        113.24         7.43 o
  -8   9   2         10.66          7.13         3.84 o
  -7   9   2        131.90        113.50        10.87 o
  -6   9   2        974.63        939.99        11.72 o
  -5   9   2       1107.41       1064.85         8.82 o
  -4   9   2        276.51        274.51         5.85 o
  -3   9   2        161.80        172.97         4.56 o
  -2   9   2         54.93         49.98         1.79 o
  -1   9   2         35.97         37.62         1.76 o
   0   9   2        438.99        448.53         5.95 o
   1   9   2         15.50         13.79         1.12 o
   2   9   2        131.60        139.23         4.00 o
   3   9   2         94.79         92.28         2.84 o
   4   9   2       1342.36       1322.88        10.98 o
   5   9   2        510.31        499.87         6.33 o
   6   9   2        163.14        172.01         4.57 o
   7   9   2          0.15          0.31         1.00 o
   8   9   2        195.09        200.08         9.92 o
   9   9   2          1.53          2.48         1.71 o
  10   9   2         44.27         56.93         8.06 o
 -11  10   2          0.36          1.95         2.38 o
 -10  10   2         19.54         16.39         3.33 o
  -9  10   2         58.96         69.88         6.06 o
  -8  10   2         21.76         25.61         3.78 o
  -7  10   2        413.80        380.83        16.13 o
  -6  10   2        249.09        239.19         5.57 o
  -5  10   2        656.16        672.70         8.98 o
  -4  10   2         81.94         80.53         2.90 o
  -3  10   2          2.66          1.44         1.06 o
  -2  10   2         50.42         48.99         2.23 o
  -1  10   2         34.63         42.79         2.13 o
   0  10   2          1.33          1.12         0.81 o
   1  10   2         28.32         37.65         2.27 o
   2  10   2        292.66        270.59         5.88 o
   3  10   2       2116.61       2152.65        19.43 o
   4  10   2          4.50          3.77         1.09 o
   5  10   2         43.78         42.63         2.98 o
   6  10   2         87.46         88.54         4.24 o
   7  10   2         22.18         20.01         3.11 o
   8  10   2          9.17         13.28         3.05 o
   9  10   2          1.25          2.84         4.36 o
 -10  11   2         10.02          4.72         2.16 o
  -9  11   2          5.70          3.74         2.01 o
  -8  11   2         22.51         15.62         3.45 o
  -7  11   2          1.52         -1.11         2.21 o
  -6  11   2         68.78         67.25         5.12 o
  -5  11   2         12.73         13.99         1.86 o
  -4  11   2        224.54        215.58         5.02 o
  -3  11   2          4.31          3.52         0.91 o
  -2  11   2         59.20         63.38         2.70 o
  -1  11   2         33.64         36.84         2.38 o
   0  11   2          0.00          0.00         1.11 o
   1  11   2         76.17         58.86         3.58 o
   2  11   2          6.27          3.27         1.09 o
   3  11   2        766.62        788.71        16.37 o
   4  11   2        183.84        175.76         6.19 o
   5  11   2          1.61          0.27         1.17 o
   6  11   2         35.41         39.84         7.99 o
   7  11   2          2.80          1.27         2.54 o
   8  11   2         27.33         25.36         3.88 o
   9  11   2        104.73        131.17        11.92 o
  -9  12   2        190.48        205.90        10.84 o
  -8  12   2         11.90         13.66         5.13 o
  -7  12   2         90.13         99.78         7.07 o
  -6  12   2         56.98         48.52         5.18 o
  -5  12   2         17.29         11.08         1.69 o
  -4  12   2         62.93         62.82         3.87 o
  -3  12   2          2.13          1.17         1.18 o
  -2  12   2        120.59        114.98         4.27 o
  -1  12   2        242.70        197.55         8.45 o
   0  12   2          2.50          1.81         1.47 o
   1  12   2         95.26         80.45         4.45 o
   2  12   2        194.40        190.05         6.76 o
   3  12   2          1.75          2.99         2.34 o
   4  12   2        386.85        368.80         9.33 o
   5  12   2          1.82         -2.30         2.30 o
   6  12   2          5.59          2.67         2.06 o
   7  12   2          1.13         -0.65         2.66 o
   8  12   2         20.64         14.36         4.32 o
  -8  13   2         10.47          2.47         1.95 o
  -7  13   2         85.35         79.69         7.14 o
  -6  13   2         28.47         21.98         3.56 o
  -5  13   2         73.41         70.10         5.81 o
  -4  13   2         35.58         38.17         3.22 o
  -3  13   2         23.60         27.56         3.43 o
  -2  13   2          0.89          1.01         1.34 o
  -1  13   2         24.00         19.47         3.11 o
   0  13   2        130.17        120.08         7.02 o
   1  13   2         32.81         29.57         2.94 o
   2  13   2          5.41          4.77         1.42 o
   3  13   2          1.94          4.70         1.60 o
   4  13   2         11.92         13.09         2.10 o
   5  13   2         19.27         17.84         3.28 o
   6  13   2          1.25         -0.91         1.77 o
   7  13   2         25.87         21.61         5.01 o
  -6  14   2         35.80         31.88         4.24 o
  -5  14   2         32.43         39.01         4.69 o
  -4  14   2         66.60         80.71         6.49 o
  -3  14   2          7.86          7.38         1.70 o
  -2  14   2          8.12          9.91         2.00 o
  -1  14   2         11.31         12.39         3.09 o
   0  14   2         22.53         18.48         3.11 o
   1  14   2         62.08         64.68         8.63 o
   2  14   2         25.99         25.90         2.94 o
   3  14   2         92.83         96.59         5.35 o
   4  14   2         33.58         34.49         4.35 o
   5  14   2          2.13          1.26         2.23 o
   6  14   2          0.01         -2.36         2.36 o
  -5  15   2         19.83         18.47         5.37 o
  -4  15   2         81.19         74.45         6.52 o
  -3  15   2         24.58         29.17         7.48 o
  -2  15   2          9.58         16.13         3.02 o
  -1  15   2          2.41          2.68         2.60 o
   0  15   2          1.46          2.00         1.79 o
   1  15   2          2.00          1.57         7.20 o
   2  15   2         13.74         15.11         2.21 o
   3  15   2          0.62          1.50         2.09 o
   4  15   2         16.18         17.30         4.37 o
  -3  16   2          0.61          7.30         4.30 o
  -2  16   2          0.40          1.68         2.77 o
  -1  16   2         33.42         35.23         4.31 o
   0  16   2         12.36         20.11         3.59 o
   1  16   2          5.98          4.73         6.77 o
   2  16   2          6.26          6.38         3.28 o
   0  17   2         34.67         45.18         7.70 o
 -13   0   3         15.99         21.33         5.14 o
 -11   0   3        490.00        516.72         7.77 o
  -9   0   3        347.37        299.10         5.70 o
  -7   0   3        934.47        921.22         8.65 o
  -5   0   3         19.03         16.20         1.25 o
  -3   0   3        186.42        182.87         4.20 o
  -1   0   3      39308.89      26667.88        66.90 o
   1   0   3          9.66         14.83         1.60 o
   3   0   3         85.58         68.66         3.44 o
   5   0   3          4.72         12.63         1.90 o
   7   0   3       1336.86       1347.09        19.86 o
   9   0   3       1037.57       1044.82        26.13 o
  11   0   3          0.39         -1.93         1.93 o
 -14   1   3          8.75         11.75         3.15 o
 -13   1   3         10.22          5.65         1.74 o
 -12   1   3          2.14          2.48         1.16 o
 -11   1   3        105.46        102.74         2.59 o
 -10   1   3       1956.41       1895.81        10.14 o
  -9   1   3       1269.05       1232.07         7.69 o
  -8   1   3        470.79        437.16         4.27 o
  -7   1   3        486.02        531.86         4.36 o
  -6   1   3          3.42          1.68         0.56 o
  -5   1   3         98.84        106.09         1.83 o
  -4   1   3         30.27         37.76         1.03 o
  -3   1   3        307.79        283.89         2.87 o
  -2   1   3       4812.40       4378.51        14.12 o
  -1   1   3       7804.47       7183.24        51.77 o
   0   1   3      39358.00      32458.85       838.19 o
   1   1   3        311.19        327.72         5.29 o
   2   1   3        902.59        820.53         6.91 o
   3   1   3         96.94        116.47         2.87 o
   4   1   3        366.33        375.57         6.11 o
   5   1   3        327.83        341.79         5.55 o
   6   1   3          2.19          4.39         0.82 o
   7   1   3         23.03         23.40         1.92 o
   8   1   3        265.77        259.89         6.47 o
   9   1   3          4.67          6.36         1.42 o
  10   1   3        151.48        156.75         6.38 o
  11   1   3         11.34         13.02         2.07 o
  12   1   3         15.77         16.65         3.23 o
 -14   2   3        180.55        200.76        11.03 o
 -13   2   3         15.83         15.79         2.85 o
 -12   2   3          0.16         -1.41         2.11 o
 -11   2   3         95.41         94.88         2.77 o
 -10   2   3        534.74        541.63         5.13 o
  -9   2   3        679.56        654.75         6.11 o
  -8   2   3        857.86        865.78         6.29 o
  -7   2   3         16.43         27.26         1.05 o
  -6   2   3        225.02        251.59         2.95 o
  -5   2   3          3.52          3.78         0.47 o
  -4   2   3        484.03        472.47         3.75 o
  -3   2   3        784.66        794.28         4.76 o
  -2   2   3       2335.81       2237.09         8.49 o
  -1   2   3       1943.27       1901.58         6.39 o
   0   2   3       2523.96       2436.27        12.91 o
   1   2   3       1611.24       1575.73        13.89 o
   2   2   3        210.63        226.11         3.85 o
   3   2   3          0.03          0.34         0.55 o
   4   2   3       2160.12       2263.94        13.29 o
   5   2   3         51.37         42.20         1.98 o
   6   2   3         21.27         22.04         1.55 o
   7   2   3         22.21         20.42         1.74 o
   8   2   3          0.56         -0.04         0.96 o
   9   2   3          5.44          4.20         1.26 o
  10   2   3         11.08          7.32         1.40 o
  11   2   3          0.44          1.22         1.49 o
  12   2   3         22.33         33.26         5.97 o
 -13   3   3         13.07         14.52         2.91 o
 -12   3   3         22.72         37.11         4.08 o
 -11   3   3         83.95         67.84         3.08 o
 -10   3   3         18.71         10.53         1.86 o
  -9   3   3         27.03         19.82         1.46 o
  -8   3   3          1.56          1.86         0.72 o
  -7   3   3          1.25          1.50         0.50 o
  -6   3   3       1178.85       1302.92        16.99 o
  -5   3   3       3031.08       3201.69        18.92 o
  -4   3   3       3162.59       3175.46        11.75 o
  -3   3   3         12.34          8.23         0.93 o
  -2   3   3        198.90        184.71         2.55 o
  -1   3   3        222.21        207.55         2.24 o
   0   3   3        841.54        786.15         6.44 o
   1   3   3         80.35         85.22         2.00 o
   2   3   3          4.09          2.84         0.52 o
   3   3   3         26.19         28.04         1.88 o
   4   3   3        941.15        947.97        10.86 o
   5   3   3          8.16         10.17         1.03 o
   6   3   3        253.68        253.15         7.45 o
   7   3   3         86.51         82.34         3.39 o
   8   3   3        930.04        929.04        11.80 o
   9   3   3        255.75        282.85         8.09 o
  10   3   3         34.43         29.72         3.37 o
  11   3   3         92.57         92.44         5.65 o
  12   3   3          1.73         -0.64         3.90 o
 -14   4   3          2.07          3.02         2.42 o
 -13   4   3         12.15         14.63         2.85 o
 -12   4   3         79.45         74.93         5.96 o
 -11   4   3         48.03         36.32         4.02 o
 -10   4   3         67.88         64.47         9.63 o
  -9   4   3         55.38         46.33         3.95 o
  -8   4   3         49.64         54.83         2.72 o
  -7   4   3         57.28         62.99         2.72 o
  -6   4   3         15.77         12.33         1.21 o
  -5   4   3        620.23        692.98        11.52 o
  -4   4   3        232.15        242.54         4.04 o
  -3   4   3        426.69        441.65         4.07 o
  -2   4   3          0.42          0.71         0.38 o
  -1   4   3         17.68         12.28         0.70 o
   0   4   3         24.73         23.36         0.96 o
   1   4   3        270.27        281.65         3.46 o
   2   4   3         59.80         69.05         2.01 o
   3   4   3        121.08        145.04         3.42 o
   4   4   3         58.49         52.30         1.89 o
   5   4   3        290.19        305.26         5.68 o
   6   4   3          0.98          0.91         0.77 o
   7   4   3          8.18          6.55         1.14 o
   8   4   3        134.04        146.38         4.68 o
   9   4   3        150.85        139.25         5.61 o
  10   4   3         23.29         27.55         3.87 o
  11   4   3          0.05         -0.55         1.35 o
  12   4   3          6.04          5.44         1.87 o
 -14   5   3         48.27         67.05         8.65 o
 -13   5   3         28.94         32.67         4.29 o
 -12   5   3          5.70          3.24         2.03 o
 -11   5   3         14.23         11.10         2.72 o
 -10   5   3         47.70         45.47         5.25 o
  -9   5   3        139.68        145.25         7.04 o
  -8   5   3         17.21         20.18         4.68 o
  -7   5   3        130.42        125.73         4.32 o
  -6   5   3         29.41         31.37         1.96 o
  -5   5   3         25.86         44.52         3.19 o
  -4   5   3        223.10        216.59         3.09 o
  -3   5   3          0.94          0.72         0.39 o
  -2   5   3         33.14         36.38         1.40 o
  -1   5   3        689.35        659.95         5.00 o
   0   5   3        481.24        481.45         4.42 o
   1   5   3         45.77         59.47         2.21 o
   2   5   3        105.24        119.29         2.74 o
   3   5   3        220.11        218.72         3.89 o
   4   5   3        490.62        502.91         6.32 o
   5   5   3          0.09         -0.02         0.74 o
   6   5   3        219.23        220.14         5.10 o
   7   5   3         10.33         11.22         1.27 o
   8   5   3         65.49         66.17         3.68 o
   9   5   3          7.57          8.79         1.59 o
  10   5   3          5.66          4.88         1.82 o
  11   5   3          0.05         -0.82         5.52 o
 -14   6   3         10.57         16.58         4.84 o
 -13   6   3         14.06         15.37         3.30 o
 -12   6   3         21.62         14.65         3.68 o
 -11   6   3         12.43         18.93         3.21 o
 -10   6   3        144.05        122.88        16.46 o
  -9   6   3        162.18        127.31         7.84 o
  -8   6   3         27.36         25.89         3.08 o
  -7   6   3        142.38        137.81         6.55 o
  -6   6   3         70.49         74.58         2.83 o
  -5   6   3        160.65        167.34         3.36 o
  -4   6   3          6.54          3.86         0.56 o
  -3   6   3          0.07          0.04         0.44 o
  -2   6   3         66.09         54.35         1.70 o
  -1   6   3        141.76        139.56         2.40 o
   0   6   3        169.20        218.68         3.21 o
   1   6   3          1.50          3.63         0.48 o
   2   6   3          1.56          0.29         0.48 o
   3   6   3         28.15         22.68         1.27 o
   4   6   3        157.69        173.25         3.78 o
   5   6   3       1088.60       1124.93         9.66 o
   6   6   3       1139.29       1111.70        11.45 o
   7   6   3        203.62        184.22         4.86 o
   8   6   3         86.46         77.54         3.92 o
   9   6   3         29.77         23.34         7.16 o
  10   6   3          0.00          0.27         2.28 o
  11   6   3          0.21         -3.95         3.95 o
 -14   7   3          0.16         -0.09         2.86 o
 -13   7   3         54.88         93.63        10.31 o
 -12   7   3         15.35         21.10         3.73 o
 -11   7   3          4.39          7.02         2.22 o
 -10   7   3         14.05         10.28         2.67 o
  -9   7   3         81.91         74.57         5.56 o
  -8   7   3         54.70         50.53         4.43 o
  -7   7   3         96.21         94.96         5.76 o
  -6   7   3        749.94        717.06        28.36 o
  -5   7   3        340.06        318.61         5.68 o
  -4   7   3          0.06          1.52         0.59 o
  -3   7   3         77.60         80.34         2.21 o
  -2   7   3         41.04         52.67         1.70 o
  -1   7   3        422.15        411.12         4.38 o
   0   7   3        127.52        126.62         2.63 o
   1   7   3          9.58         13.22         0.89 o
   2   7   3         79.79         82.88         2.08 o
   3   7   3        620.66        596.18         6.38 o
   4   7   3        164.47        143.73         3.93 o
   5   7   3         25.29         27.94         1.84 o
   6   7   3         51.71         45.99         2.77 o
   7   7   3         98.34         96.30         7.03 o
   8   7   3         12.12          4.98         2.60 o
   9   7   3          1.66          1.71         1.91 o
  10   7   3         16.21         21.59         3.69 o
 -13   8   3         18.78         11.54         4.19 o
 -12   8   3         31.63         44.36         8.14 o
 -11   8   3         19.27         14.31         3.01 o
 -10   8   3         12.97         11.49         2.74 o
  -9   8   3        139.57        121.45        14.45 o
  -8   8   3         51.32         38.79         4.17 o
  -7   8   3        587.15        585.76        14.55 o
  -6   8   3        477.95        464.07        14.08 o
  -5   8   3          4.53          3.91         0.57 o
  -4   8   3        239.64        216.47         3.44 o
  -3   8   3        325.53        307.37         4.34 o
  -2   8   3          3.18          5.07         0.67 o
  -1   8   3         28.60         38.27         1.50 o
   0   8   3         53.29         49.41         1.66 o
   1   8   3        213.80        198.90         3.70 o
   2   8   3         48.32         47.03         1.88 o
   3   8   3        185.02        189.31         3.73 o
   4   8   3        225.20        234.93         4.57 o
   5   8   3         20.44         23.27         1.59 o
   6   8   3          8.43          6.92         1.05 o
   7   8   3         57.09         57.57         3.32 o
   8   8   3          2.16          2.30         1.93 o
   9   8   3         98.65        119.78         7.99 o
  10   8   3         23.48         20.22         5.09 o
 -12   9   3         41.68         27.40         5.83 o
 -11   9   3         23.88         32.06         4.46 o
 -10   9   3          4.64          6.79         2.19 o
  -9   9   3        215.17        199.96         9.83 o
  -8   9   3          0.01         -1.72         2.10 o
  -7   9   3         39.28         30.90         5.70 o
  -6   9   3        210.40        212.69         5.09 o
  -5   9   3       3091.25       3089.42        15.86 o
  -4   9   3        534.23        538.11         6.22 o
  -3   9   3         17.95         14.81         1.23 o
  -2   9   3        134.44        154.05         3.90 o
  -1   9   3        462.76        457.56         6.17 o
   0   9   3        132.85        140.08         3.41 o
   1   9   3         46.32         45.60         1.93 o
   2   9   3         97.62        102.46         3.10 o
   3   9   3        572.18        543.29         7.07 o
   4   9   3          8.21          7.53         1.06 o
   5   9   3         67.06         69.75         2.62 o
   6   9   3        175.69        170.37         5.05 o
   7   9   3        112.74        123.47         7.54 o
   8   9   3          2.12          6.07         2.34 o
   9   9   3         44.76         55.76         6.15 o
  10   9   3         13.76         27.79         6.39 o
 -11  10   3         22.95         28.51         5.48 o
 -10  10   3         84.88        120.98         8.24 o
  -9  10   3          9.79         10.50         3.89 o
  -8  10   3          7.69          8.06         2.40 o
  -7  10   3         68.80         63.82        12.90 o
  -6  10   3         16.13         15.18         1.64 o
  -5  10   3          6.64          5.19         0.91 o
  -4  10   3         49.90         51.36         2.09 o
  -3  10   3         83.79         74.38         2.67 o
  -2  10   3        140.82        148.10         4.63 o
  -1  10   3          0.28         -0.41         0.83 o
   0  10   3         84.28         80.08         3.30 o
   1  10   3         94.20         79.57         3.34 o
   2  10   3         80.16         71.43         2.74 o
   3  10   3       1571.41       1572.52        15.50 o
   4  10   3         91.06         94.94         3.13 o
   5  10   3         82.59         76.99         3.25 o
   6  10   3          7.37          5.67         1.36 o
   7  10   3         19.84         16.27         3.14 o
   8  10   3         10.21          5.55         2.63 o
   9  10   3         24.03         22.13         4.96 o
 -10  11   3         26.06         28.96         4.48 o
  -9  11   3          0.02         -1.07         2.31 o
  -8  11   3          0.07          2.52         2.09 o
  -7  11   3        210.13        194.58         9.50 o
  -6  11   3         18.60         22.40         2.22 o
  -5  11   3         37.65         38.27         2.80 o
  -4  11   3        142.52        142.10         4.88 o
  -3  11   3        194.64        191.29         4.49 o
  -2  11   3        335.39        339.03         7.96 o
  -1  11   3         60.56         42.50         4.54 o
   0  11   3        185.47        160.28         5.93 o
   1  11   3         10.59          4.31         2.33 o
   2  11   3        318.89        307.82         6.75 o
   3  11   3        255.87        257.88        11.09 o
   4  11   3         48.43         47.31         3.41 o
   5  11   3         38.45         44.30         3.28 o
   6  11   3         19.52         19.48         3.26 o
   7  11   3          1.39          0.23         2.15 o
   8  11   3         31.76         32.53         5.90 o
  -9  12   3          3.97          5.33         5.72 o
  -8  12   3        114.77        128.30         8.33 o
  -7  12   3          0.04          1.43         1.59 o
  -6  12   3         39.81         43.69         4.63 o
  -5  12   3         23.40         23.66         2.32 o
  -4  12   3         56.48         53.81         3.60 o
  -3  12   3        204.70        200.93         5.53 o
  -2  12   3         97.66         86.77         4.75 o
  -1  12   3        141.80        133.24         7.09 o
   0  12   3        145.58        129.81         7.13 o
   1  12   3         68.28         57.28         3.83 o
   2  12   3         55.43         53.86         3.99 o
   3  12   3         42.18         41.74         3.37 o
   4  12   3         26.09         26.94         2.71 o
   5  12   3          0.58          1.05         1.68 o
   6  12   3         52.67         53.11         5.65 o
   7  12   3         79.07         78.37         8.58 o
   8  12   3        232.45        245.55        15.73 o
  -8  13   3        103.05        127.96         8.50 o
  -7  13   3         87.42         91.84         6.98 o
  -6  13   3        103.58        102.78         8.00 o
  -5  13   3          3.70          4.79         1.97 o
  -4  13   3          4.97          5.28         1.42 o
  -3  13   3          2.39          3.10         1.25 o
  -2  13   3         54.07         45.33         3.62 o
  -1  13   3        201.86        166.65         8.27 o
   0  13   3         10.71         10.51         2.57 o
   1  13   3         91.38         86.23         4.86 o
   2  13   3        186.74        181.20         6.99 o
   3  13   3         61.66         63.56         4.42 o
   4  13   3          3.55          1.94         1.68 o
   5  13   3          0.35          3.04         2.09 o
   6  13   3          0.02         -0.42         2.28 o
   7  13   3          0.38         -2.88         3.47 o
  -6  14   3          8.72          4.35         3.16 o
  -5  14   3         24.38         31.08         4.28 o
  -4  14   3         11.51          3.81         3.25 o
  -3  14   3         13.15          7.17         1.90 o
  -2  14   3         21.61         10.50         2.41 o
  -1  14   3         24.79         24.69         3.50 o
   0  14   3         56.26         65.74         5.51 o
   1  14   3        104.56        107.39         8.70 o
   2  14   3         99.72        115.94         5.90 o
   3  14   3          8.22         10.33         2.34 o
   4  14   3          8.20          9.75         2.77 o
   5  14   3        117.23        145.02        11.48 o
   6  14   3          1.47          1.29         2.30 o
  -5  15   3        101.40        139.33        13.31 o
  -4  15   3         96.40        103.98        11.11 o
  -3  15   3          0.01         -0.77         2.08 o
  -2  15   3          0.39         -1.71         1.71 o
  -1  15   3         19.13         19.64         3.47 o
   0  15   3          1.27          0.21         2.84 o
   1  15   3          0.06         -1.85         1.85 o
   2  15   3        218.01        266.31        11.16 o
   3  15   3         73.65         98.76         9.76 o
   4  15   3          1.47          0.03         2.92 o
  -2  16   3          5.21          9.97         4.26 o
  -1  16   3         13.90          8.31         7.23 o
   0  16   3         67.06         61.61         5.89 o
   1  16   3         60.71         60.38         9.70 o
 -14   0   4        117.72        130.20        12.43 o
 -12   0   4        347.41        341.67        10.27 o
 -10   0   4        191.52        198.49         4.53 o
  -8   0   4        912.04        941.11        12.15 o
  -6   0   4        422.98        418.89         5.06 o
  -4   0   4         69.28         64.44         2.86 o
  -2   0   4      28009.56      23747.13       115.06 o
   0   0   4          8.18         14.45         2.21 o
   2   0   4       1087.10       1208.12        26.48 o
   4   0   4         13.80         13.76         1.94 o
   6   0   4         79.92         84.59         7.02 o
   8   0   4        488.11        500.22        18.10 o
  10   0   4          5.48          1.83         1.75 o
 -14   1   4         66.48         54.16         5.84 o
 -13   1   4          0.69          1.68         1.32 o
 -12   1   4        190.40        183.63         5.22 o
 -11   1   4        792.72        780.66         7.45 o
 -10   1   4        506.32        498.82         6.14 o
  -9   1   4         71.59         74.84         2.10 o
  -8   1   4        343.49        349.20         4.22 o
  -7   1   4          6.41          8.29         0.70 o
  -6   1   4        730.01        726.62         5.23 o
  -5   1   4        222.03        250.65         2.76 o
  -4   1   4         22.27         21.24         0.93 o
  -3   1   4         38.09         35.75         1.15 o
  -2   1   4       3733.55       3563.02        11.55 o
  -1   1   4         15.12         17.32         1.86 o
   0   1   4       2341.17       2222.71        11.78 o
   1   1   4         24.99         35.56         2.03 o
   2   1   4         14.85         15.83         1.13 o
   3   1   4        829.26        855.21         9.19 o
   4   1   4        231.90        266.10         5.02 o
   5   1   4         55.62         65.31         2.66 o
   6   1   4          0.48         -0.28         1.00 o
   7   1   4        501.95        514.69        10.25 o
   8   1   4         30.24         32.70         2.87 o
   9   1   4        460.71        467.01        10.86 o
  10   1   4          0.17         -0.93         1.27 o
  11   1   4         23.88         17.73         2.71 o
 -14   2   4         37.38         44.73         5.19 o
 -13   2   4          0.89          3.55         1.76 o
 -12   2   4         12.87          9.17         2.10 o
 -11   2   4        159.81        150.96         3.38 o
 -10   2   4        171.91        173.41         3.20 o
  -9   2   4        318.33        303.08         3.97 o
  -8   2   4        174.86        204.77         3.27 o
  -7   2   4        296.68        336.46         3.72 o
  -6   2   4          0.12          0.84         0.36 o
  -5   2   4        132.03        159.95         2.27 o
  -4   2   4       1471.46       1483.97         9.04 o
  -3   2   4         32.29         30.74         1.04 o
  -2   2   4         48.56         44.55         1.38 o
  -1   2   4       3288.32       3114.33        18.91 o
   0   2   4       2794.86       2731.86        10.72 o
   1   2   4       1877.79       1840.68        22.24 o
   2   2   4         17.76         24.62         1.42 o
   3   2   4        103.74        108.12         2.92 o
   4   2   4        469.33        477.99         6.06 o
   5   2   4         31.96         34.18         1.93 o
   6   2   4         19.15         20.51         1.59 o
   7   2   4          6.15          4.28         1.10 o
   8   2   4        253.17        255.98         6.71 o
   9   2   4         49.72         47.70         4.67 o
  10   2   4         95.17         94.53         5.15 o
  11   2   4          6.01         10.39         2.98 o
 -14   3   4         18.03         24.02         3.52 o
 -13   3   4         74.66         87.20         9.52 o
 -12   3   4          4.27          1.06         1.64 o
 -11   3   4        153.26        149.66         4.10 o
 -10   3   4         25.35         32.04         1.67 o
  -9   3   4        516.83        485.28         5.55 o
  -8   3   4          0.25          0.04         0.35 o
  -7   3   4         73.73         70.55         1.75 o
  -6   3   4        651.91        676.87         6.08 o
  -5   3   4        827.12        873.29         7.39 o
  -4   3   4         49.78         56.04         1.40 o
  -3   3   4          3.56          3.00         0.62 o
  -2   3   4        675.37        691.39         5.56 o
  -1   3   4         25.58         32.11         0.93 o
   0   3   4          3.14          7.26         0.56 o
   1   3   4         71.10         67.13         2.35 o
   2   3   4          8.80          7.25         0.83 o
   3   3   4       1780.60       1851.57        11.75 o
   4   3   4         42.97         49.84         2.19 o
   5   3   4        203.32        224.23         5.26 o
   6   3   4          4.59          6.18         1.12 o
   7   3   4        192.87        191.89         5.46 o
   8   3   4        258.98        270.44         6.96 o
   9   3   4         17.51         17.96         2.06 o
  10   3   4          0.05         -1.92         1.92 o
  11   3   4         35.14         36.09         4.47 o
 -14   4   4          1.76          1.41         1.80 o
 -13   4   4         19.64         19.18         3.08 o
 -12   4   4         39.83         47.13         4.55 o
 -11   4   4        142.91        132.93         7.15 o
 -10   4   4         39.25         27.34         3.23 o
  -9   4   4          0.03         -0.55         1.28 o
  -8   4   4          5.55          5.73         1.30 o
  -7   4   4        191.26        206.76         4.43 o
  -6   4   4        207.07        216.29         5.61 o
  -5   4   4         19.26         26.68         1.04 o
  -4   4   4        399.58        423.49         4.92 o
  -3   4   4        269.00        276.77         3.43 o
  -2   4   4          0.31          0.60         0.31 o
  -1   4   4        150.09        157.47         2.38 o
   0   4   4        549.83        604.97         4.91 o
   1   4   4         12.36         14.12         0.93 o
   2   4   4        145.35        148.15         7.47 o
   3   4   4        590.68        632.38         8.67 o
   4   4   4        411.25        420.77         6.02 o
   5   4   4         18.32         20.12         1.65 o
   6   4   4        217.36        221.34         5.50 o
   7   4   4         37.76         38.67         2.49 o
   8   4   4        170.28        168.43         6.47 o
   9   4   4          0.57          0.13         1.57 o
  10   4   4          5.31          1.28         1.27 o
  11   4   4          1.99          1.92         1.58 o
 -14   5   4          9.56         15.50         4.64 o
 -13   5   4          4.06          4.44         3.06 o
 -12   5   4          9.08          9.21         2.59 o
 -11   5   4         38.07         38.95         4.11 o
 -10   5   4          8.65          5.96         3.63 o
  -9   5   4         69.44         73.42         7.00 o
  -8   5   4          3.20          2.59         2.48 o
  -7   5   4         76.94         88.01         3.38 o
  -6   5   4          0.10          0.04         0.70 o
  -5   5   4         19.83         13.88         0.79 o
  -4   5   4        639.68        663.03         5.92 o
  -3   5   4         25.77         32.06         1.16 o
  -2   5   4        719.20        746.00         6.02 o
  -1   5   4        198.97        218.98         2.83 o
   0   5   4       1622.63       1687.69         8.46 o
   1   5   4        469.45        539.19         5.35 o
   2   5   4         21.76         19.26         1.10 o
   3   5   4        195.54        194.45         4.46 o
   4   5   4         40.32         44.26         2.24 o
   5   5   4          6.56          6.25         1.03 o
   6   5   4         45.52         43.93         2.49 o
   7   5   4         14.76         12.59         1.45 o
   8   5   4        135.78        138.28         5.60 o
   9   5   4          1.28          3.26         2.28 o
  10   5   4         44.31         43.06         4.01 o
  11   5   4          0.74         -0.50         3.12 o
 -14   6   4          7.35          2.51         3.05 o
 -13   6   4          3.56          2.23         2.39 o
 -12   6   4          7.49         10.68         2.69 o
 -11   6   4         67.40         73.41         5.78 o
 -10   6   4        304.02        243.75         9.85 o
  -9   6   4        262.61        177.67         8.12 o
  -8   6   4          3.36          0.07         1.72 o
  -7   6   4         65.35         70.92         4.80 o
  -6   6   4         67.44         61.67         2.98 o
  -5   6   4          5.00          6.97         0.64 o
  -4   6   4          3.90          1.91         0.44 o
  -3   6   4         45.67         44.99         1.45 o
  -2   6   4         10.16          8.21         0.72 o
  -1   6   4        393.12        417.12         4.04 o
   0   6   4        863.14        911.80         7.51 o
   1   6   4        782.00        845.34         6.69 o
   2   6   4         36.75         34.20         1.45 o
   3   6   4          9.31         11.39         1.10 o
   4   6   4        174.92        182.28         4.57 o
   5   6   4        150.71        146.49         3.83 o
   6   6   4          3.90          3.53         0.96 o
   7   6   4         13.10          7.14         1.94 o
   8   6   4         36.60         43.19         3.18 o
   9   6   4         28.74         36.53         6.01 o
  10   6   4          0.33          1.57         1.73 o
 -14   7   4         62.34         94.44        10.68 o
 -13   7   4         13.77         14.68         3.31 o
 -12   7   4          7.98         -2.22         3.81 o
 -11   7   4         19.22         15.26         2.91 o
 -10   7   4          1.69          3.72         5.24 o
  -9   7   4         11.11          8.35         2.10 o
  -8   7   4          0.17          0.45         1.53 o
  -7   7   4        100.13        108.94         8.71 o
  -6   7   4          1.51          2.54         1.13 o
  -5   7   4         44.71         55.96         1.67 o
  -4   7   4          1.24          1.03         0.41 o
  -3   7   4          2.62          1.84         0.49 o
  -2   7   4        100.53        101.51         2.28 o
  -1   7   4       1176.67       1267.14         8.95 o
   0   7   4        529.30        562.07         5.34 o
   1   7   4        177.11        187.61         3.17 o
   2   7   4         42.38         37.72         2.34 o
   3   7   4        590.93        613.76         7.95 o
   4   7   4         66.42         59.65         2.69 o
   5   7   4        986.45        962.47        10.68 o
   6   7   4         43.45         50.16         2.71 o
   7   7   4         31.91         29.84         3.18 o
   8   7   4         69.35         66.57         5.72 o
   9   7   4         51.59         42.46         4.84 o
  10   7   4          2.55          3.48         3.27 o
 -13   8   4          0.29         -1.11         2.63 o
 -12   8   4         53.28         42.09         4.98 o
 -11   8   4          0.22          3.87         2.16 o
 -10   8   4        104.92         90.58         6.67 o
  -9   8   4         37.79         34.12         4.03 o
  -8   8   4         19.71          7.98         3.07 o
  -7   8   4        603.03        591.08        16.83 o
  -6   8   4         36.69         32.99         4.13 o
  -5   8   4        484.76        485.74         5.74 o
  -4   8   4        435.54        436.40         5.98 o
  -3   8   4        375.16        370.26         5.63 o
  -2   8   4         12.69         12.85         0.98 o
  -1   8   4         26.56         28.35         1.43 o
   0   8   4          5.36          5.51         0.73 o
   1   8   4          8.34          8.05         0.85 o
   2   8   4        128.93        126.73         3.33 o
   3   8   4          8.59          6.64         0.90 o
   4   8   4        106.11        105.48         3.69 o
   5   8   4          8.48         10.03         1.47 o
   6   8   4          0.11         -1.60         2.30 o
   7   8   4          0.86          2.20         1.84 o
   8   8   4         19.65         17.50         3.38 o
   9   8   4         13.62         19.52         3.91 o
  10   8   4          0.97          3.78         2.96 o
 -12   9   4          0.01         -3.90         4.34 o
 -11   9   4         55.01         54.42         5.51 o
 -10   9   4         54.24         53.50         5.36 o
  -9   9   4          3.82          4.02         1.93 o
  -8   9   4         24.63         18.94         3.15 o
  -7   9   4         66.99         68.47         5.33 o
  -6   9   4          0.19          0.46         0.27 o
  -5   9   4        565.30        563.74         5.32 o
  -4   9   4       1836.00       1773.66        12.75 o
  -3   9   4        317.18        323.29         5.62 o
  -2   9   4        195.62        191.04         4.45 o
  -1   9   4        137.00        127.95         3.66 o
   0   9   4          0.66          2.66         0.67 o
   1   9   4         38.42         40.05         1.89 o
   2   9   4        983.74        995.47         9.90 o
   3   9   4         32.14         34.36         2.01 o
   4   9   4       1841.36       1838.23        14.42 o
   5   9   4         30.44         29.12         2.13 o
   6   9   4          6.28          5.16         1.16 o
   7   9   4         17.13         20.06         3.50 o
   8   9   4         23.93         23.21         3.78 o
   9   9   4        112.11        123.49        11.16 o
 -11  10   4          1.17          5.72         2.82 o
 -10  10   4          7.75          5.56         2.63 o
  -9  10   4         59.20         61.29         5.69 o
  -8  10   4         23.25         23.59         3.56 o
  -7  10   4        405.00        405.87        13.09 o
  -6  10   4        354.91        360.91         8.05 o
  -5  10   4        334.94        354.30         4.54 o
  -4  10   4         13.46         12.63         1.14 o
  -3  10   4        488.04        499.05         8.33 o
  -2  10   4         12.53         14.67         1.66 o
  -1  10   4        378.84        357.32        10.65 o
   0  10   4          0.01         -0.36         0.93 o
   1  10   4         17.99         16.06         1.64 o
   2  10   4         21.87         23.64         1.75 o
   3  10   4        103.86         99.72         3.36 o
   4  10   4         80.54         86.00         3.61 o
   5  10   4         52.39         48.85         2.80 o
   6  10   4          0.43          2.67         2.42 o
   7  10   4        130.95        137.07         8.31 o
   8  10   4         70.00         58.60         7.66 o
   9  10   4          0.04          1.92         3.02 o
 -10  11   4         10.49          4.34         5.05 o
  -9  11   4          3.36          1.63         2.44 o
  -8  11   4         15.37         14.22         3.26 o
  -7  11   4          0.23         -0.71         2.05 o
  -6  11   4        119.32        123.17         4.63 o
  -5  11   4          8.19          8.53         1.10 o
  -4  11   4          0.32          0.16         0.71 o
  -3  11   4         58.66         58.11         3.07 o
  -2  11   4          3.08          2.97         1.43 o
  -1  11   4          4.61          5.85         1.73 o
   0  11   4        185.20        171.74         6.20 o
   1  11   4        216.28        217.61         8.66 o
   2  11   4        101.62        102.99         4.05 o
   3  11   4          1.01          2.62         1.09 o
   4  11   4         73.21         65.14         3.23 o
   5  11   4         11.20         11.71         1.87 o
   6  11   4         53.96         45.83         4.87 o
   7  11   4         40.91         43.51         6.58 o
   8  11   4          5.26         13.49         4.41 o
  -9  12   4         57.66         52.46         5.69 o
  -8  12   4         42.57         43.43         8.38 o
  -7  12   4          1.79          4.46         3.59 o
  -6  12   4        299.88        312.60        12.02 o
  -5  12   4         41.71         42.17         3.20 o
  -4  12   4         81.69         77.65         4.34 o
  -3  12   4        189.98        191.97         6.95 o
  -2  12   4        190.48        175.84         7.14 o
  -1  12   4        150.79        140.56         7.44 o
   0  12   4         90.26         76.94         5.64 o
   1  12   4         53.34         55.02         3.81 o
   2  12   4         11.12          9.79         1.83 o
   3  12   4          1.38          2.48         1.44 o
   4  12   4          6.94          6.90         3.64 o
   5  12   4         33.02         31.21         4.02 o
   6  12   4         52.49         53.29         6.72 o
   7  12   4          0.03          0.92         2.29 o
  -8  13   4          2.82          2.27         2.47 o
  -7  13   4         34.09         35.16         4.55 o
  -6  13   4          6.32          6.43         2.14 o
  -5  13   4         61.54         60.92         5.58 o
  -4  13   4         83.22         83.29         4.72 o
  -3  13   4          3.76          4.22         2.04 o
  -2  13   4          9.23         10.52         2.46 o
  -1  13   4          2.18          3.10         1.77 o
   0  13   4        128.66        117.95         7.24 o
   1  13   4          0.96         -0.97         1.57 o
   2  13   4         91.09         81.65         4.82 o
   3  13   4        251.64        233.55         8.10 o
   4  13   4          2.17          4.24         2.95 o
   5  13   4         15.32         15.15         3.97 o
   6  13   4         43.26         40.74         6.10 o
  -6  14   4         38.40         38.17         4.81 o
  -5  14   4          0.26          0.47         2.70 o
  -4  14   4         57.87         71.26         6.22 o
  -3  14   4        146.04        147.75         6.70 o
  -2  14   4          5.09          4.38         1.66 o
  -1  14   4          0.01         -0.27         1.57 o
   0  14   4         18.45         24.49         3.68 o
   1  14   4          2.43          1.70         1.64 o
   2  14   4          0.41          1.35         1.34 o
   3  14   4         18.99         21.57         3.70 o
   4  14   4         79.85         87.78         8.86 o
   5  14   4          4.86          8.44         3.46 o
  -4  15   4          4.98          0.54         3.70 o
  -3  15   4         24.05         27.97         5.96 o
  -2  15   4         26.08         31.35         4.15 o
  -1  15   4         20.81         12.33         3.68 o
   0  15   4         22.55         24.37         3.95 o
   1  15   4          0.50          3.19         2.38 o
   2  15   4          0.59          3.38         2.80 o
   3  15   4         39.41         64.52         8.03 o
   4  15   4         97.71        107.16        10.24 o
  -2  16   4         67.72         96.15        10.83 o
  -1  16   4          2.79         -0.49         2.54 o
   0  16   4         26.88         14.44         9.84 o
 -13   0   5          2.86         -3.75         3.75 o
 -11   0   5        213.49        193.57         6.55 o
  -9   0   5         67.48         61.81         3.14 o
  -7   0   5        836.15        788.63         7.75 o
  -5   0   5        230.09        219.58         4.24 o
  -3   0   5       2420.60       2365.19        20.84 o
  -1   0   5       3166.97       3117.26        40.31 o
   1   0   5       5177.37       5345.11        32.44 o
   3   0   5       1179.84       1223.77        17.24 o
   5   0   5        731.89        701.01        19.67 o
   7   0   5       1125.60       1128.24        27.37 o
   9   0   5          8.22          3.83         3.21 o
  11   0   5          3.24          1.72         1.67 o
 -14   1   5         11.62          8.98         2.87 o
 -13   1   5         15.18         15.98         2.22 o
 -12   1   5        128.21        126.00         4.32 o
 -11   1   5          5.12          4.10         0.80 o
 -10   1   5        424.74        429.47         5.67 o
  -9   1   5         48.53         53.57         1.95 o
  -8   1   5        123.57        113.54         3.00 o
  -7   1   5         69.54         60.57         1.57 o
  -6   1   5        347.29        383.83         3.82 o
  -5   1   5        176.93        213.73         3.98 o
  -4   1   5         21.21         29.13         1.10 o
  -3   1   5       1521.67       1604.23         7.42 o
  -2   1   5        824.48        768.92         6.71 o
  -1   1   5          9.55         11.71         0.87 o
   0   1   5        280.94        269.15         3.78 o
   1   1   5        476.25        471.46         8.32 o
   2   1   5         46.53         50.25         2.15 o
   3   1   5        637.77        683.32        10.72 o
   4   1   5        160.56        175.81         4.90 o
   5   1   5         57.48         52.31         3.90 o
   6   1   5          5.69          1.48         1.51 o
   7   1   5         44.58         39.32         3.13 o
   8   1   5          9.59          4.83         1.76 o
   9   1   5         16.74         21.97         2.65 o
  10   1   5          8.66          3.22         1.84 o
  11   1   5          0.00          5.30         2.80 o
 -14   2   5         62.10         60.95        10.21 o
 -13   2   5        131.75        163.45         8.08 o
 -12   2   5         40.88         33.13         4.18 o
 -11   2   5        112.09        108.33         3.50 o
 -10   2   5          0.08         -0.39         0.59 o
  -9   2   5          3.10          2.66         0.59 o
  -8   2   5          0.78          1.91         0.57 o
  -7   2   5         47.43         58.82         1.51 o
  -6   2   5        529.37        533.16         4.88 o
  -5   2   5        749.06        768.42         5.42 o
  -4   2   5         16.47         17.81         1.19 o
  -3   2   5        804.82        844.60         6.90 o
  -2   2   5        401.82        402.13         4.56 o
  -1   2   5        143.62        127.06         2.93 o
   0   2   5         75.07         83.92         1.88 o
   1   2   5         76.95         71.60         2.12 o
   2   2   5        317.17        290.17         4.34 o
   3   2   5          6.31          9.35         1.09 o
   4   2   5         22.63         25.39         1.68 o
   5   2   5         49.90         46.67         2.63 o
   6   2   5          0.44          0.89         0.98 o
   7   2   5         17.68         16.55         2.07 o
   8   2   5         38.81         38.51         3.80 o
   9   2   5          1.53          3.46         1.55 o
  10   2   5         93.52        109.61         5.80 o
  11   2   5         43.67         49.07         5.24 o
 -14   3   5        117.51        148.12         8.32 o
 -13   3   5          4.59          7.18         2.02 o
 -12   3   5          1.02          0.14         1.32 o
 -11   3   5         42.18         36.31         2.08 o
 -10   3   5         93.35         96.02         3.08 o
  -9   3   5        450.13        437.75         4.49 o
  -8   3   5        193.45        194.23         3.04 o
  -7   3   5         26.06         24.79         0.98 o
  -6   3   5       3278.22       3562.45        19.74 o
  -5   3   5          4.98          6.91         0.59 o
  -4   3   5         34.10         36.12         1.28 o
  -3   3   5         34.41         40.01         1.89 o
  -2   3   5        123.37        138.07         2.15 o
  -1   3   5        386.02        383.32         4.65 o
   0   3   5       2825.74       3018.01        12.91 o
   1   3   5          4.75          2.39         0.52 o
   2   3   5        150.41        144.33         3.42 o
   3   3   5          2.24          0.47         0.48 o
   4   3   5         20.70         17.50         1.45 o
   5   3   5         29.34         28.28         1.89 o
   6   3   5          4.01          2.76         1.09 o
   7   3   5         10.46          9.60         1.49 o
   8   3   5         28.19         30.41         2.57 o
   9   3   5          7.90          6.28         1.69 o
  10   3   5         25.64         25.94         7.08 o
  11   3   5          0.21         -4.74         4.74 o
 -14   4   5         56.53         51.28         9.77 o
 -13   4   5         11.55         10.14         2.58 o
 -12   4   5          0.58          0.04         2.54 o
 -11   4   5          4.71          1.15         1.62 o
 -10   4   5        104.16         90.94         6.94 o
  -9   4   5          1.64          1.21         1.39 o
  -8   4   5          0.28          0.96         0.61 o
  -7   4   5        144.24        154.07         2.01 o
  -6   4   5         73.96         65.01         1.62 o
  -5   4   5        327.98        327.37         4.65 o
  -4   4   5       1377.79       1444.38        10.39 o
  -3   4   5        564.34        546.03         4.89 o
  -2   4   5        753.12        755.46         5.54 o
  -1   4   5        286.17        307.71         3.25 o
   0   4   5          8.13          8.90         0.92 o
   1   4   5          8.53          9.15         0.77 o
   2   4   5          8.94          9.42         1.32 o
   3   4   5        374.36        395.40         6.49 o
   4   4   5          0.13          0.27         0.82 o
   5   4   5        322.95        353.91         6.39 o
   6   4   5         49.44         50.11         2.92 o
   7   4   5          1.97          3.65         1.21 o
   8   4   5         27.72         31.29         2.63 o
   9   4   5         76.70         79.69         4.21 o
  10   4   5          0.44          2.88         1.67 o
 -14   5   5         40.57         44.22         6.88 o
 -13   5   5         18.52         22.96         3.60 o
 -12   5   5         92.71         85.35         6.22 o
 -11   5   5        760.48        651.57        16.21 o
 -10   5   5         50.02         46.44         4.22 o
  -9   5   5         47.39         45.16         4.04 o
  -8   5   5          5.72          2.64         1.35 o
  -7   5   5        233.38        237.99         6.15 o
  -6   5   5        234.02        229.88         3.03 o
  -5   5   5          2.03          1.28         0.41 o
  -4   5   5          4.29          3.61         0.63 o
  -3   5   5        687.91        688.96         5.50 o
  -2   5   5        577.03        578.42         5.14 o
  -1   5   5        593.04        645.14         5.00 o
   0   5   5          1.64          1.54         0.56 o
   1   5   5          0.95          0.07         0.44 o
   2   5   5         23.23         19.36         1.31 o
   3   5   5          3.43          5.30         0.94 o
   4   5   5        103.16        107.60         3.31 o
   5   5   5         76.37         72.73         3.24 o
   6   5   5          0.05          0.09         1.11 o
   7   5   5         31.54         30.02         2.76 o
   8   5   5          6.51          8.40         2.00 o
   9   5   5        138.97        131.03         6.69 o
  10   5   5         10.53          9.35         3.67 o
 -15   6   5          0.02         -2.96         2.96 o
 -14   6   5          7.88          6.53         3.21 o
 -13   6   5         16.85         22.23         3.66 o
 -12   6   5         19.71         23.72         7.94 o
 -11   6   5         20.67         16.52         2.81 o
 -10   6   5        213.20        205.60         9.15 o
  -9   6   5         76.62         65.09         5.00 o
  -8   6   5         23.38         22.15         2.97 o
  -7   6   5        117.98        118.57         6.14 o
  -6   6   5          7.98          8.29         0.80 o
  -5   6   5         30.67         27.27         1.28 o
  -4   6   5          5.43          4.08         0.54 o
  -3   6   5         92.54         84.30         2.07 o
  -2   6   5        670.65        732.39         5.61 o
  -1   6   5        534.87        611.76         5.59 o
   0   6   5         23.78         22.37         1.13 o
   1   6   5        287.69        297.11         4.16 o
   2   6   5          0.03          0.55         0.74 o
   3   6   5         86.15         81.43         3.15 o
   4   6   5        158.81        163.70         4.61 o
   5   6   5         17.33         20.13         2.12 o
   6   6   5          3.11          2.13         1.14 o
   7   6   5          3.90          1.57         1.31 o
   8   6   5         18.69         22.06         3.57 o
   9   6   5        135.00        140.10         7.06 o
  10   6   5          9.80          9.67         3.55 o
 -14   7   5        166.92        243.34        16.85 o
 -13   7   5         11.03          5.26         2.26 o
 -12   7   5         69.72         64.20         5.86 o
 -11   7   5         68.89         58.64         5.37 o
 -10   7   5        448.89        401.32        27.77 o
  -9   7   5          0.93          1.24         1.85 o
  -8   7   5          0.07         -0.13         1.75 o
  -7   7   5         66.72         63.75         4.73 o
  -6   7   5        198.10        195.09         3.44 o
  -5   7   5          0.90          0.21         0.45 o
  -4   7   5          2.02          4.02         0.54 o
  -3   7   5         10.49          6.67         0.63 o
  -2   7   5       1197.12       1268.62         8.35 o
  -1   7   5        161.44        175.72         3.07 o
   0   7   5          3.93          4.71         0.68 o
   1   7   5         33.23         38.30         1.85 o
   2   7   5          4.88          1.76         0.66 o
   3   7   5         33.49         35.44         2.20 o
   4   7   5        120.01        119.10         4.03 o
   5   7   5        150.97        151.05         5.57 o
   6   7   5         22.47         23.14         2.37 o
   7   7   5          1.76          2.10         1.18 o
   8   7   5         19.01         17.59         3.16 o
   9   7   5          3.68          3.32         2.61 o
  10   7   5          4.55          7.66         3.16 o
 -13   8   5          5.59          7.18         3.79 o
 -12   8   5         16.81         15.56         5.10 o
 -11   8   5          8.33          7.60         2.46 o
 -10   8   5         12.71          8.77         2.67 o
  -9   8   5         66.18         65.64         5.42 o
  -8   8   5          5.62          6.30         4.25 o
  -7   8   5          7.08          3.89         1.95 o
  -6   8   5        129.45        125.31         3.40 o
  -5   8   5         97.17         97.83         2.50 o
  -4   8   5          0.78          0.64         0.57 o
  -3   8   5         93.18        106.15         3.29 o
  -2   8   5          2.97          2.41         0.69 o
  -1   8   5       1192.62       1228.94        10.07 o
   0   8   5         29.24         28.86         1.58 o
   1   8   5        191.45        202.62         4.04 o
   2   8   5         70.24         71.49         2.70 o
   3   8   5         79.21         79.13         2.95 o
   4   8   5       1160.36       1131.72        15.74 o
   5   8   5          4.36          3.08         1.36 o
   6   8   5         85.39         83.03         4.38 o
   7   8   5         11.00         14.37         2.96 o
   8   8   5         16.17         17.78         3.42 o
   9   8   5          1.93         -0.71         3.08 o
 -12   9   5          8.76          5.89         3.34 o
 -11   9   5         47.29         56.35         5.75 o
 -10   9   5         51.16         51.38         5.28 o
  -9   9   5          0.62          0.53         1.62 o
  -8   9   5        107.70        101.12         6.66 o
  -7   9   5       1823.77       1807.98        26.49 o
  -6   9   5        161.22        161.28         2.94 o
  -5   9   5       1852.92       1879.59        12.24 o
  -4   9   5         10.85         10.37         1.04 o
  -3   9   5         34.37         38.08         1.89 o
  -2   9   5          0.13          1.03         0.73 o
  -1   9   5          4.76          4.04         1.02 o
   0   9   5          0.17         -0.11         0.71 o
   1   9   5        134.53        133.83         3.80 o
   2   9   5         35.84         35.24         2.13 o
   3   9   5        146.49        145.49         4.71 o
   4   9   5          0.90          2.22         1.27 o
   5   9   5         58.13         62.90         3.26 o
   6   9   5          7.64          9.60         6.20 o
   7   9   5        208.16        225.74        10.50 o
   8   9   5          6.53          5.60         3.01 o
   9   9   5          1.25         -2.10         2.78 o
 -11  10   5          6.63          1.64         2.40 o
 -10  10   5          1.20          1.60         2.14 o
  -9  10   5          0.52          1.07         1.77 o
  -8  10   5         13.84         13.01         2.74 o
  -7  10   5        211.59        204.20         9.33 o
  -6  10   5         34.47         39.26         2.40 o
  -5  10   5        709.82        724.59         8.02 o
  -4  10   5          0.06          0.42         0.79 o
  -3  10   5         18.87         20.80         1.98 o
  -2  10   5          9.60         11.51         1.54 o
  -1  10   5         11.64         12.01         1.50 o
   0  10   5        113.68        115.63         4.17 o
   1  10   5         31.97         25.05         2.05 o
   2  10   5        432.89        436.69         8.14 o
   3  10   5         46.77         45.03         2.78 o
   4  10   5         17.73         17.05         1.86 o
   5  10   5          2.83          2.84         1.39 o
   6  10   5         47.09         43.44         4.65 o
   7  10   5         14.12         17.13         4.30 o
   8  10   5         35.17         26.13         5.56 o
 -10  11   5         34.53         37.09         5.83 o
  -9  11   5         10.87         16.18         4.52 o
  -8  11   5          1.61         -2.24         2.24 o
  -7  11   5         29.32         25.90         3.75 o
  -6  11   5          6.34          4.78         1.30 o
  -5  11   5          9.28          7.50         1.24 o
  -4  11   5         11.56         11.23         1.45 o
  -3  11   5         42.92         43.22         3.29 o
  -2  11   5         89.11         83.29         5.62 o
  -1  11   5          0.00         -2.90         4.15 o
   0  11   5          3.51          0.68         1.15 o
   1  11   5          4.83          3.18         1.05 o
   2  11   5        170.17        169.12         5.32 o
   3  11   5        128.88        130.48         4.69 o
   4  11   5         24.31         22.63         2.06 o
   5  11   5          4.54          3.40         1.54 o
   6  11   5          0.96          3.42         2.78 o
   7  11   5          0.50         -0.04         2.82 o
  -9  12   5         19.25         25.15         4.15 o
  -8  12   5          3.85          5.17         2.39 o
  -7  12   5          1.64          3.63         3.26 o
  -6  12   5         22.08         23.21         3.62 o
  -5  12   5        517.48        549.41        11.38 o
  -4  12   5         11.25         14.88         2.15 o
  -3  12   5        201.45        198.23         7.23 o
  -2  12   5        145.32        126.57         7.13 o
  -1  12   5         28.42         22.17         3.13 o
   0  12   5        121.49        102.48         6.57 o
   1  12   5         17.90         13.68         1.89 o
   2  12   5         41.40         42.91         4.46 o
   3  12   5        785.07        779.28        18.53 o
   4  12   5         28.15         27.29         3.59 o
   5  12   5         16.01         22.90         4.42 o
   6  12   5          0.99         -1.65         3.25 o
  -8  13   5          7.32          6.65         2.78 o
  -7  13   5         59.24         66.03         6.19 o
  -6  13   5          0.73         -1.76         1.98 o
  -5  13   5          2.39          3.56         1.96 o
  -4  13   5          0.85         -1.05         1.47 o
  -3  13   5         60.72         75.44         4.72 o
  -2  13   5          6.98          5.37         1.99 o
  -1  13   5         44.43         41.64         4.45 o
   0  13   5         62.12         50.73         7.91 o
   1  13   5         21.30         18.83         2.41 o
   2  13   5         24.42         20.84         2.58 o
   3  13   5          2.08         -0.92         1.32 o
   4  13   5         29.38         36.79         5.63 o
   5  13   5          1.53         -2.50         2.99 o
  -6  14   5         18.72         20.84         3.70 o
  -5  14   5         37.96         41.27         5.57 o
  -4  14   5         17.73         17.97         3.75 o
  -3  14   5         51.87         67.23         5.57 o
  -2  14   5         18.56         18.19         3.17 o
  -1  14   5         54.33         62.06         5.67 o
   0  14   5          7.00          7.51         2.15 o
   1  14   5         36.22         35.90         6.87 o
   2  14   5         16.49         15.08         2.41 o
   3  14   5         53.64         75.83         8.21 o
   4  14   5          9.48         12.37         3.68 o
  -4  15   5          0.00         -1.44         3.02 o
  -3  15   5          0.50         -3.18         3.18 o
  -2  15   5         41.07         37.83         4.59 o
  -1  15   5         35.80         36.88         4.54 o
   0  15   5          0.27          0.97         2.08 o
   1  15   5          9.75          9.24         8.97 o
  -1  16   5          5.46          5.49         2.45 o
   0  16   5         19.74         19.92         4.78 o
 -14   0   6          6.64          7.64         3.93 o
 -12   0   6        405.64        410.01         8.26 o
 -10   0   6       9277.17       9072.49       138.48 o
  -8   0   6         29.14         32.91         1.73 o
  -6   0   6        644.38        661.59         9.78 o
  -4   0   6       1700.15       1734.30        13.54 o
  -2   0   6       5040.12       4830.98        88.91 o
   0   0   6       2321.16       2299.56        22.31 o
   2   0   6        763.25        745.17        13.94 o
   4   0   6        933.05        994.28        23.90 o
   6   0   6         90.89         89.88         8.05 o
   8   0   6         10.66         10.62         2.62 o
  10   0   6        214.79        228.97        24.00 o
 -15   1   6          2.65         -0.21         3.63 o
 -14   1   6          3.79          0.93         2.03 o
 -13   1   6          8.96          4.29         1.49 o
 -12   1   6         23.67         22.82         1.91 o
 -11   1   6         56.25         48.09         1.98 o
 -10   1   6         85.71         83.78         2.48 o
  -9   1   6        115.10        102.76         2.61 o
  -8   1   6        118.77        117.72         2.27 o
  -7   1   6        172.53        162.11         2.58 o
  -6   1   6         14.13         14.16         0.83 o
  -5   1   6         96.00         95.11         2.10 o
  -4   1   6        250.29        284.40         3.09 o
  -3   1   6       1161.80       1139.97         9.27 o
  -2   1   6       1240.16       1266.77         9.72 o
  -1   1   6       5350.89       5258.57        20.81 o
   0   1   6        240.12        238.12         3.39 o
   1   1   6         72.29         64.43         2.54 o
   2   1   6          0.01         -0.26         0.75 o
   3   1   6        373.65        382.20        10.17 o
   4   1   6         35.25         37.78         3.51 o
   5   1   6         14.08         15.10         2.11 o
   6   1   6        322.87        308.37         8.30 o
   7   1   6        220.63        226.84         7.51 o
   8   1   6         19.95         21.45         3.34 o
   9   1   6         26.21         22.40         2.72 o
  10   1   6         16.26         17.96         2.67 o
 -14   2   6          3.59          0.42         3.08 o
 -13   2   6          0.02         -1.05         1.44 o
 -12   2   6          4.81          6.20         1.76 o
 -11   2   6         30.34         32.85         1.77 o
 -10   2   6         97.12         95.35         2.68 o
  -9   2   6        628.63        644.09         6.71 o
  -8   2   6          1.21          1.61         0.52 o
  -7   2   6         21.51         22.40         1.06 o
  -6   2   6         22.62         26.03         1.22 o
  -5   2   6       1980.41       2110.36        11.73 o
  -4   2   6        616.18        585.48         5.72 o
  -3   2   6        654.84        704.26         7.30 o
  -2   2   6         25.06         36.74         3.00 o
  -1   2   6       3128.45       3202.18        19.13 o
   0   2   6        616.11        651.48         9.17 o
   1   2   6          0.10          0.26         0.50 o
   2   2   6        201.51        219.31         4.05 o
   3   2   6         67.46         64.43         3.01 o
   4   2   6          3.14          4.28         1.17 o
   5   2   6         59.83         57.40         3.44 o
   6   2   6         59.66         60.81         3.75 o
   7   2   6          9.23         10.89         1.94 o
   8   2   6         73.63         73.10         4.57 o
   9   2   6          4.29          3.03         1.77 o
  10   2   6          0.09         -0.47         2.90 o
 -14   3   6         32.56         43.49         4.63 o
 -13   3   6          2.69          3.31         2.53 o
 -12   3   6          1.75          4.22         1.62 o
 -11   3   6          1.74          1.85         0.46 o
 -10   3   6         74.06         71.51         2.63 o
  -9   3   6        238.53        235.51         5.53 o
  -8   3   6          7.64          7.52         0.67 o
  -7   3   6         65.13         52.67         1.72 o
  -6   3   6        246.29        286.78         3.40 o
  -5   3   6        869.26        901.44         7.00 o
  -4   3   6         20.66         26.02         1.20 o
  -3   3   6        268.52        273.16         4.16 o
  -2   3   6          1.25          4.05         2.63 o
  -1   3   6         22.47         20.61         1.49 o
   0   3   6       1057.38       1091.25         8.47 o
   1   3   6         33.46         29.14         1.36 o
   2   3   6        309.42        323.76         5.27 o
   3   3   6        554.66        548.06         6.82 o
   4   3   6         92.93        101.08         3.81 o
   5   3   6          8.23         10.18         1.49 o
   6   3   6         23.28         22.95         2.44 o
   7   3   6          5.39          6.06         2.08 o
   8   3   6          5.00         10.01         1.93 o
   9   3   6         17.84         27.65         3.08 o
  10   3   6          0.39         -0.40         2.01 o
 -14   4   6         97.87        109.43         9.21 o
 -13   4   6          4.60          2.89         1.37 o
 -12   4   6         53.60         47.29         4.50 o
 -11   4   6          0.58         -1.83         1.83 o
 -10   4   6          0.00         -0.02         1.24 o
  -9   4   6         14.84         13.67         0.66 o
  -8   4   6          3.48          5.57         0.48 o
  -7   4   6          2.43          1.48         0.41 o
  -6   4   6       1556.49       1613.30        11.08 o
  -5   4   6         47.87         54.09         1.82 o
  -4   4   6         40.16         50.22         1.87 o
  -3   4   6        187.79        214.84         3.73 o
  -2   4   6          0.22          0.14         0.35 o
  -1   4   6         20.50         17.01         0.92 o
   0   4   6        107.40         97.25         2.53 o
   1   4   6         58.55         59.51         1.89 o
   2   4   6          5.69          8.86         1.03 o
   3   4   6          2.34          2.77         0.76 o
   4   4   6        156.16        149.50         8.06 o
   5   4   6         92.52         92.40         3.87 o
   6   4   6         62.35         60.68         3.35 o
   7   4   6          0.00          2.03         1.26 o
   8   4   6        270.12        279.85         9.91 o
   9   4   6         21.86         18.75         7.83 o
  10   4   6          1.59          3.48         2.26 o
 -14   5   6         42.18         40.94         4.55 o
 -13   5   6          6.28          9.06         2.61 o
 -12   5   6          6.04          1.66         1.80 o
 -11   5   6          8.40         10.28         2.42 o
 -10   5   6          0.08         -1.50         1.73 o
  -9   5   6         14.40         12.12         2.34 o
  -8   5   6         34.63         32.61         1.20 o
  -7   5   6          5.21          5.77         0.68 o
  -6   5   6         88.88        100.65         2.47 o
  -5   5   6         30.13         25.31         1.29 o
  -4   5   6         16.49         13.69         0.94 o
  -3   5   6         51.42         56.77         1.76 o
  -2   5   6        397.72        402.45         4.22 o
  -1   5   6        380.85        425.31         4.72 o
   0   5   6         96.19        112.51         2.23 o
   1   5   6         12.05         17.13         1.15 o
   2   5   6          5.20          1.97         0.63 o
   3   5   6         44.08         38.43         2.35 o
   4   5   6         22.51         20.13         1.99 o
   5   5   6         97.83        102.77         4.16 o
   6   5   6         89.11         89.80         4.08 o
   7   5   6        169.02        181.34         6.00 o
   8   5   6        193.08        189.36         6.39 o
   9   5   6         93.91         93.49         9.12 o
 -15   6   6         35.27         51.95         8.01 o
 -14   6   6         14.44         28.87         5.94 o
 -13   6   6          0.08          0.36         1.78 o
 -12   6   6          0.28         -1.39         2.08 o
 -11   6   6         47.82         37.23         4.20 o
 -10   6   6         30.74         24.84         3.35 o
  -9   6   6         75.41         71.37         5.31 o
  -8   6   6          2.50          1.35         1.45 o
  -7   6   6        212.56        216.27         3.64 o
  -6   6   6        161.05        152.55         3.30 o
  -5   6   6         66.43         57.09         1.82 o
  -4   6   6         51.36         42.33         1.59 o
  -3   6   6        464.09        469.93         4.62 o
  -2   6   6          8.66          8.54         0.76 o
  -1   6   6         98.49         86.28         2.29 o
   0   6   6          7.16          8.58         1.00 o
   1   6   6        155.71        153.08         3.09 o
   2   6   6         10.18         13.93         1.82 o
   3   6   6         76.95         74.82         3.67 o
   4   6   6         44.47         51.41         4.77 o
   5   6   6         20.64         25.40         2.18 o
   6   6   6          9.93          6.38         1.32 o
   7   6   6        133.54        138.56         5.33 o
   8   6   6          6.86          9.87         2.26 o
   9   6   6         25.04         26.21         5.40 o
 -14   7   6         40.70         45.93         7.43 o
 -13   7   6         69.53         56.44         5.74 o
 -12   7   6          0.01          0.72         1.88 o
 -11   7   6         10.10          4.76         1.79 o
 -10   7   6          6.26          2.60         1.94 o
  -9   7   6          7.88          5.42         1.97 o
  -8   7   6         13.52         14.20         2.58 o
  -7   7   6         20.71         20.52         1.49 o
  -6   7   6          0.26          0.33         0.54 o
  -5   7   6        785.66        792.19         7.37 o
  -4   7   6        257.57        255.23         3.71 o
  -3   7   6        129.42        131.21         2.74 o
  -2   7   6          0.53          0.24         0.54 o
  -1   7   6        208.67        220.90         3.92 o
   0   7   6          9.10          8.94         1.60 o
   1   7   6         51.21         54.16         2.45 o
   2   7   6         33.25         35.35         2.51 o
   3   7   6         11.00          8.55         2.20 o
   4   7   6         65.24         65.50         3.69 o
   5   7   6         42.32         51.70         4.00 o
   6   7   6        104.95        114.61         5.27 o
   7   7   6         83.27         89.37         5.49 o
   8   7   6          1.74          0.59         2.39 o
 -13   8   6         31.28         35.96         6.51 o
 -12   8   6          1.97          3.76         2.83 o
 -11   8   6         32.07         29.81         4.27 o
 -10   8   6        136.78        123.57        10.06 o
  -9   8   6         38.18         36.97         4.12 o
  -8   8   6        164.72        160.94         8.11 o
  -7   8   6        461.68        446.03         6.43 o
  -6   8   6        222.03        233.25         4.26 o
  -5   8   6       1088.25       1088.70         9.00 o
  -4   8   6         91.78         86.73         2.45 o
  -3   8   6        312.71        308.11         4.65 o
  -2   8   6          2.30          2.41         0.76 o
  -1   8   6        157.52        160.20         4.55 o
   0   8   6          4.23          2.96         0.90 o
   1   8   6         54.95         62.87         2.80 o
   2   8   6         63.67         67.17         3.02 o
   3   8   6        376.58        363.59         8.42 o
   4   8   6         40.20         38.22         3.04 o
   5   8   6          0.04         -1.45         1.45 o
   6   8   6          8.61          6.96         1.51 o
   7   8   6         56.11         56.93         5.45 o
 -12   9   6          5.91          8.73         2.69 o
 -11   9   6         12.61         12.61         2.90 o
 -10   9   6          0.12         -2.42         4.07 o
  -9   9   6         20.39         18.81         3.28 o
  -8   9   6        179.14        176.17         8.70 o
  -7   9   6        732.59        716.32         9.35 o
  -6   9   6       1004.01       1059.27        10.31 o
  -5   9   6        335.18        338.56         5.12 o
  -4   9   6         13.42         12.89         1.06 o
  -3   9   6          4.65          5.61         0.78 o
  -2   9   6         60.30         75.71         3.34 o
  -1   9   6          0.04          1.48         0.85 o
   0   9   6          2.66          0.68         0.71 o
   1   9   6        103.47        113.60         3.65 o
   2   9   6       1029.26       1076.37        14.86 o
   3   9   6         15.14         16.49         1.90 o
   4   9   6        230.66        231.93         7.16 o
   5   9   6          1.40          3.31         1.43 o
   6   9   6          7.68          7.98         2.40 o
   7   9   6         28.83         32.80         5.40 o
 -11  10   6        110.64        128.02        11.72 o
 -10  10   6         25.23         26.67         4.53 o
  -9  10   6          0.04         -2.06         2.15 o
  -8  10   6          6.67          3.88         2.19 o
  -7  10   6          4.31          2.72         2.95 o
  -6  10   6        195.30        201.66         5.75 o
  -5  10   6         42.85         43.39         2.30 o
  -4  10   6        391.15        415.85         6.88 o
  -3  10   6        159.71        155.51         4.79 o
  -2  10   6        145.81        149.99         4.89 o
  -1  10   6          0.05         -0.21         0.88 o
   0  10   6        156.54        145.01         4.19 o
   1  10   6          0.13          0.15         1.60 o
   2  10   6         25.43         27.80         2.28 o
   3  10   6          4.97          5.95         1.27 o
   4  10   6         59.24         64.10         3.45 o
   5  10   6          3.72          2.15         1.55 o
   6  10   6          2.86          3.03         2.71 o
 -10  11   6         19.41         19.24         3.68 o
  -9  11   6         60.06         74.66         6.39 o
  -8  11   6          1.68          3.85         1.79 o
  -7  11   6         45.08         46.76         4.87 o
  -6  11   6         79.07         73.08         8.16 o
  -5  11   6          1.14          0.30         0.91 o
  -4  11   6        126.07        137.41         4.74 o
  -3  11   6         34.86         32.78         2.50 o
  -2  11   6         29.43         31.21         2.89 o
  -1  11   6        187.52        186.76         6.81 o
   0  11   6         58.03         64.36         5.51 o
   1  11   6        292.93        297.05         7.21 o
   2  11   6        118.47        134.38         4.95 o
   3  11   6         58.27         59.33         3.36 o
   4  11   6         47.07         51.05         3.14 o
   5  11   6          0.58         -0.33         2.01 o
  -9  12   6        201.98        246.54        11.89 o
  -8  12   6         80.69         87.39         6.91 o
  -7  12   6         23.46         31.02         4.34 o
  -6  12   6          9.04          7.69         2.27 o
  -5  12   6          8.32          8.45         1.75 o
  -4  12   6         26.90         28.56         2.40 o
  -3  12   6         91.80         95.85         5.28 o
  -2  12   6          4.85          1.78         2.70 o
  -1  12   6         67.05         61.35         4.12 o
   0  12   6          2.27          1.19         1.40 o
   1  12   6          6.96          6.79         1.42 o
   2  12   6        130.11        132.95         5.05 o
   3  12   6         14.23         16.97         2.17 o
   4  12   6         54.23         56.93         6.46 o
  -7  13   6         11.64         13.34         3.05 o
  -6  13   6          0.94          1.71         2.13 o
  -5  13   6         64.89         59.06         6.10 o
  -4  13   6         32.96         31.80         3.16 o
  -3  13   6        196.84        185.20         9.10 o
  -2  13   6        400.46        381.04        13.22 o
  -1  13   6         20.52         25.18         4.79 o
   0  13   6         11.01         11.81         2.85 o
   1  13   6          8.85          5.49         2.31 o
   2  13   6         41.55         45.01         3.16 o
   3  13   6          0.01         -1.89         1.89 o
  -5  14   6          2.43          3.92         1.91 o
  -4  14   6         62.25         79.07         6.75 o
  -3  14   6          0.97          0.26         1.74 o
  -2  14   6          4.69          5.30         2.25 o
  -1  14   6          0.18          2.24         2.05 o
   0  14   6          1.85          1.06         2.11 o
   1  14   6         19.50         22.93         3.74 o
   2  14   6          6.41          5.24         2.71 o
  -3  15   6         15.81          9.98         5.16 o
  -2  15   6         14.12         14.51         2.97 o
  -1  15   6          5.11         -0.52         3.49 o
   0  15   6          6.82          9.16         3.59 o
   1  15   6         28.94         30.20         5.82 o
 -15   0   7          2.06         -4.13         4.13 o
 -13   0   7        163.65        157.07         7.13 o
 -11   0   7        217.12        209.88         5.97 o
  -9   0   7         22.11         18.55         1.49 o
  -7   0   7        124.93        155.03         4.30 o
  -5   0   7        414.89        429.37         6.70 o
  -3   0   7       2256.55       2356.36        30.00 o
  -1   0   7       2996.19       2859.14        26.09 o
   1   0   7        181.03        168.72         9.59 o
   3   0   7        500.85        528.06        18.09 o
   5   0   7        288.19        314.38        15.01 o
   7   0   7        335.83        325.11        11.48 o
   9   0   7         57.73         48.62         5.01 o
 -15   1   7         61.99         73.17         6.54 o
 -14   1   7         11.67         17.25         5.12 o
 -13   1   7          1.27         -0.44         1.39 o
 -12   1   7        835.47        814.86        15.96 o
 -11   1   7        675.73        679.67        13.90 o
 -10   1   7         59.09         51.25         2.15 o
  -9   1   7         11.95         15.13         0.95 o
  -8   1   7        275.56        279.77         3.66 o
  -7   1   7          7.89          8.77         0.76 o
  -6   1   7        163.27        158.01         2.94 o
  -5   1   7         64.44         79.53         1.99 o
  -4   1   7         17.63         19.82         0.83 o
  -3   1   7       1040.19       1116.32         9.57 o
  -2   1   7       1985.34       1972.66        12.62 o
  -1   1   7       1202.13       1221.66         9.63 o
   0   1   7         38.15         43.02         1.37 o
   1   1   7        163.52        162.79         6.87 o
   2   1   7        137.26        137.83         4.58 o
   3   1   7         35.09         34.30         2.52 o
   4   1   7         16.47         16.10         1.96 o
   5   1   7         56.07         47.54         3.91 o
   6   1   7          0.37          1.86         1.39 o
   7   1   7         21.53         23.03         2.72 o
   8   1   7        192.66        180.29         7.29 o
   9   1   7          2.64          4.90         1.81 o
 -15   2   7          0.32         -0.78         2.56 o
 -14   2   7         14.90         13.78         2.92 o
 -13   2   7          5.89          4.58         1.62 o
 -12   2   7         29.30         30.04         2.89 o
 -11   2   7        408.11        416.56         6.09 o
 -10   2   7        167.81        180.59         4.21 o
  -9   2   7        104.00        100.03         2.36 o
  -8   2   7         19.52         20.09         1.09 o
  -7   2   7         10.39         10.31         0.88 o
  -6   2   7          3.01          2.48         0.55 o
  -5   2   7        329.98        364.66         3.97 o
  -4   2   7        178.95        197.22         2.57 o
  -3   2   7          1.47          1.80         0.48 o
  -2   2   7       1944.30       1934.81        11.83 o
  -1   2   7         26.57         20.93         1.87 o
   0   2   7        696.23        684.13         9.21 o
   1   2   7         57.92         58.49         2.15 o
   2   2   7          2.73          2.07         0.87 o
   3   2   7        152.56        165.23         5.26 o
   4   2   7         58.40         56.31         3.38 o
   5   2   7         42.43         34.23         2.85 o
   6   2   7        105.70         98.94         4.92 o
   7   2   7         37.86         43.60         3.53 o
   8   2   7         17.90         13.73         2.17 o
   9   2   7         57.14         45.14         4.91 o
 -15   3   7         12.66         17.12         5.52 o
 -14   3   7        116.36        139.53         7.51 o
 -13   3   7          6.00          7.07         2.80 o
 -12   3   7        165.64        163.20         7.90 o
 -11   3   7        325.15        322.82         5.12 o
 -10   3   7        145.56        146.02         3.57 o
  -9   3   7        232.63        224.01         3.81 o
  -8   3   7        814.52        855.11         7.94 o
  -7   3   7       1504.13       1541.79        15.69 o
  -6   3   7        172.73        192.64         3.04 o
  -5   3   7          9.91          8.73         0.74 o
  -4   3   7        192.03        209.45         2.77 o
  -3   3   7          6.99          5.76         0.74 o
  -2   3   7        140.94        167.31         4.05 o
  -1   3   7        317.27        337.36         5.31 o
   0   3   7        501.87        498.08        10.39 o
   1   3   7         19.24         25.30         1.76 o
   2   3   7          4.42          5.97         1.19 o
   3   3   7         11.59         12.80         1.66 o
   4   3   7         79.30         82.44         4.02 o
   5   3   7          4.61          2.47         1.22 o
   6   3   7         58.83         52.38         3.68 o
   7   3   7         61.98         64.51         4.23 o
   8   3   7        184.64        198.27         7.56 o
 -14   4   7          5.38          7.82         2.66 o
 -13   4   7         40.39         47.27         4.78 o
 -12   4   7          2.91          0.05         1.72 o
 -11   4   7          3.51          3.15         1.77 o
 -10   4   7         50.27         41.54         1.35 o
  -9   4   7         44.84         45.02         1.47 o
  -8   4   7         42.67         43.09         1.59 o
  -7   4   7        278.58        269.72         3.81 o
  -6   4   7        188.90        209.97         3.23 o
  -5   4   7        172.80        175.01         3.36 o
  -4   4   7         58.77         48.47         1.54 o
  -3   4   7        233.38        241.61         3.14 o
  -2   4   7         39.18         28.13         1.62 o
  -1   4   7         28.88         34.81         1.80 o
   0   4   7         16.45         19.36         1.20 o
   1   4   7        103.36        120.75         3.31 o
   2   4   7         36.69         39.66         2.15 o
   3   4   7        174.16        172.42         4.89 o
   4   4   7         22.78         31.41         2.84 o
   5   4   7          3.33          3.45         1.24 o
   6   4   7        163.09        168.61         7.06 o
   7   4   7        189.53        196.13         7.19 o
   8   4   7         39.90         46.87         4.43 o
 -14   5   7          9.58         10.42         2.74 o
 -13   5   7          2.80         -0.09         1.72 o
 -12   5   7         30.79         30.19         3.84 o
 -11   5   7         16.28         17.22         5.38 o
 -10   5   7         51.46         54.24         4.69 o
  -9   5   7        647.60        592.43        14.47 o
  -8   5   7          1.44          1.76         0.54 o
  -7   5   7          0.02          0.30         0.55 o
  -6   5   7        308.02        321.69         4.76 o
  -5   5   7         26.71         28.71         1.30 o
  -4   5   7          0.05          0.14         0.44 o
  -3   5   7         38.29         45.27         1.63 o
  -2   5   7          3.71          5.68         0.75 o
  -1   5   7        170.46        178.25         5.24 o
   0   5   7         30.97         36.04         1.65 o
   1   5   7        103.55        103.27         3.00 o
   2   5   7         38.23         30.90         1.84 o
   3   5   7         12.55         12.12         1.52 o
   4   5   7        396.56        393.40         9.78 o
   5   5   7         37.93         41.97         2.89 o
   6   5   7         27.60         23.87         2.32 o
   7   5   7          2.22          2.88         1.40 o
 -15   6   7          0.30         -3.34         3.34 o
 -14   6   7         21.21         26.10         5.45 o
 -13   6   7         20.17         18.35         3.32 o
 -12   6   7        109.33        103.78         7.75 o
 -11   6   7          2.91          3.35         2.12 o
 -10   6   7         86.59         75.12         6.40 o
  -9   6   7         93.00         88.97         5.92 o
  -8   6   7        505.57        527.51         6.22 o
  -7   6   7        396.14        399.91         5.56 o
  -6   6   7        205.65        207.85         4.23 o
  -5   6   7         59.55         68.15         2.06 o
  -4   6   7          0.01          0.04         0.47 o
  -3   6   7         77.23         82.88         2.37 o
  -2   6   7        501.16        525.79         5.99 o
  -1   6   7        478.67        500.84         6.41 o
   0   6   7        264.47        274.52         4.83 o
   1   6   7          2.46          4.53         1.00 o
   2   6   7        107.72        106.71         4.10 o
   3   6   7        566.02        570.99        10.51 o
   4   6   7        132.60        136.42         4.84 o
   5   6   7        289.40        297.28         7.63 o
   6   6   7         45.83         45.68         3.51 o
   7   6   7          3.31          5.39         1.53 o
 -14   7   7         16.10         22.96         5.73 o
 -13   7   7          0.01         -2.15         2.15 o
 -12   7   7          4.03          0.31         1.94 o
 -11   7   7          4.83          3.37         1.63 o
 -10   7   7         79.89         77.97         5.98 o
  -9   7   7          2.59          2.21         1.63 o
  -8   7   7         50.09         54.72         1.88 o
  -7   7   7         33.16         30.08         1.60 o
  -6   7   7         59.63         54.29         2.03 o
  -5   7   7        106.27        105.93         2.84 o
  -4   7   7        185.95        183.96         3.75 o
  -3   7   7          0.07         -0.02         0.56 o
  -2   7   7         33.19         32.86         1.84 o
  -1   7   7          1.19          1.00         0.77 o
   0   7   7          4.32          4.48         0.78 o
   1   7   7         28.41         28.54         2.56 o
   2   7   7          0.08         -1.01         1.01 o
   3   7   7          3.42          4.90         1.33 o
   4   7   7          2.01          1.48         1.27 o
   5   7   7         61.42         52.22         3.23 o
   6   7   7         14.30         14.07         1.93 o
 -13   8   7          7.49         12.83         4.74 o
 -12   8   7          5.13          5.22         2.52 o
 -11   8   7          4.22          7.50         2.31 o
 -10   8   7          6.57          5.04         2.42 o
  -9   8   7         10.28          6.94         2.45 o
  -8   8   7        453.21        436.28         6.17 o
  -7   8   7        127.51        140.00         3.34 o
  -6   8   7         24.64         28.60         1.61 o
  -5   8   7        646.39        664.02         7.33 o
  -4   8   7        387.68        392.51         5.75 o
  -3   8   7         43.58         47.50         1.94 o
  -2   8   7          0.14         -0.66         0.66 o
  -1   8   7         24.45         23.47         1.91 o
   0   8   7          2.22          1.50         0.75 o
   1   8   7        127.55        130.92         3.78 o
   2   8   7        431.58        451.03         8.28 o
   3   8   7         11.07         12.77         1.69 o
   4   8   7        241.06        245.88         8.36 o
   5   8   7         26.89         31.65         2.63 o
   6   8   7         12.66         16.48         5.22 o
 -12   9   7          3.27         -0.72         2.15 o
 -11   9   7         51.24         45.44         5.14 o
 -10   9   7          0.09          2.23         1.92 o
  -9   9   7         43.43         50.68         5.07 o
  -8   9   7         13.61         10.95         3.42 o
  -7   9   7        753.51        780.31        10.60 o
  -6   9   7        355.62        372.62         6.74 o
  -5   9   7        228.48        243.01         4.67 o
  -4   9   7        136.98        146.09         3.61 o
  -3   9   7         36.05         36.54         1.96 o
  -2   9   7        142.45        141.14         4.10 o
  -1   9   7          4.99          5.89         1.38 o
   0   9   7        117.70        130.59         3.61 o
   1   9   7        119.13        126.46         4.15 o
   2   9   7          0.08          1.51         1.77 o
   3   9   7        291.77        305.93         7.35 o
   4   9   7        122.81        134.10         5.51 o
   5   9   7          1.03          3.71         1.83 o
 -11  10   7         11.93         13.31         3.63 o
 -10  10   7          0.00          0.42         1.99 o
  -9  10   7          1.42         -0.14         1.62 o
  -8  10   7         98.92        100.06         6.95 o
  -7  10   7         18.89         17.29         3.22 o
  -6  10   7        152.58        153.16         5.42 o
  -5  10   7        159.85        173.08         5.29 o
  -4  10   7        616.73        655.12         8.23 o
  -3  10   7          6.87          7.31         1.14 o
  -2  10   7        124.89        136.29         4.22 o
  -1  10   7        104.68        103.45         4.44 o
   0  10   7        192.88        179.29         5.91 o
   1  10   7        354.53        375.64         7.96 o
   2  10   7        155.16        161.87         5.36 o
   3  10   7          2.20          4.02         1.24 o
   4  10   7        104.29         93.30         5.12 o
   5  10   7         83.93         88.37         8.89 o
 -10  11   7         81.42         85.27         7.13 o
  -9  11   7         75.53         77.28         6.62 o
  -8  11   7          1.48          3.67         2.91 o
  -7  11   7          0.51         -5.51        13.36 o
  -6  11   7         11.68          9.56         3.12 o
  -5  11   7         79.08         90.03         3.87 o
  -4  11   7          4.28          4.76         1.25 o
  -3  11   7         50.84         54.37         3.74 o
  -2  11   7         15.56         15.43         1.82 o
  -1  11   7        221.89        219.34         6.61 o
   0  11   7         22.50         19.99         2.57 o
   1  11   7          0.53          2.57         1.13 o
   2  11   7          5.01          5.79         1.41 o
   3  11   7         68.31         73.83         6.34 o
   4  11   7         17.80         16.41         4.34 o
  -9  12   7        101.72        123.84         9.64 o
  -8  12   7          4.54          4.48         2.61 o
  -7  12   7          4.02          4.70         2.13 o
  -6  12   7        196.93        197.75         9.94 o
  -5  12   7        131.36        125.71         5.90 o
  -4  12   7        290.89        309.09         7.67 o
  -3  12   7         55.72         57.30         4.01 o
  -2  12   7         60.92         57.37         3.51 o
  -1  12   7          0.01          0.97         1.26 o
   0  12   7         34.90         36.30         3.38 o
   1  12   7         26.17         25.22         2.39 o
   2  12   7         41.19         42.87         3.76 o
   3  12   7         23.49         27.10         5.01 o
  -7  13   7          6.89          3.32         4.02 o
  -6  13   7          3.27          1.50         2.16 o
  -5  13   7          0.03          1.81         2.87 o
  -4  13   7         88.27         90.60         5.37 o
  -3  13   7         94.68        100.83         5.38 o
  -2  13   7         29.62         27.38         3.01 o
  -1  13   7          0.29         -0.07         1.38 o
   0  13   7         14.59         15.41         2.51 o
   1  13   7         20.50         21.92         3.37 o
   2  13   7          2.49          3.16         2.47 o
  -4  14   7         31.50         29.59         6.16 o
  -3  14   7          7.31          6.67         2.13 o
  -2  14   7        107.67        125.83         6.41 o
  -1  14   7          0.20         -1.55         1.55 o
   0  14   7         44.49         47.98         5.39 o
   1  14   7          2.67          6.44         3.47 o
  -2  15   7          6.49         -1.90         2.55 o
  -1  15   7          7.55          7.22         2.61 o
 -14   0   8          2.84          1.98         3.84 o
 -12   0   8        175.51        185.86         7.54 o
 -10   0   8       2065.09       2072.72        22.38 o
  -8   0   8        408.35        442.14         9.83 o
  -6   0   8         15.06         16.66         1.50 o
  -4   0   8        485.00        496.65         5.85 o
  -2   0   8        137.53        149.99         6.27 o
   0   0   8         43.05         44.86         2.35 o
   2   0   8         43.22         48.87         6.12 o
   4   0   8        188.24        182.36        11.85 o
   6   0   8        321.63        320.95        14.44 o
   8   0   8         27.08         42.20         6.79 o
 -15   1   8         37.39         39.65         4.74 o
 -14   1   8         27.01         26.55         3.99 o
 -13   1   8         54.10         60.37         3.95 o
 -12   1   8         64.99         69.82         3.31 o
 -11   1   8          9.03          6.53         1.09 o
 -10   1   8        102.97        108.26         2.83 o
  -9   1   8        422.63        428.64         4.84 o
  -8   1   8          8.91          8.76         0.82 o
  -7   1   8         20.32         19.04         1.18 o
  -6   1   8        290.65        316.11         4.28 o
  -5   1   8         46.84         51.37         1.62 o
  -4   1   8        166.84        181.21         2.97 o
  -3   1   8        532.47        499.34         9.72 o
  -2   1   8       1310.37       1264.31        14.43 o
  -1   1   8         21.99         28.53         1.78 o
   0   1   8          5.21          4.12         0.49 o
   1   1   8        237.33        238.93         5.25 o
   2   1   8          8.92          8.99         1.46 o
   3   1   8        228.79        249.67         6.81 o
   4   1   8          0.21          0.30         1.30 o
   5   1   8        166.54        167.84         6.32 o
   6   1   8        115.26        101.58         5.24 o
   7   1   8        218.68        244.31         8.33 o
   8   1   8          1.84         -0.46         1.72 o
 -15   2   8         42.45         47.25         5.31 o
 -14   2   8          0.00          0.62         2.25 o
 -13   2   8         10.21         10.36         2.07 o
 -12   2   8         14.96         11.88         2.06 o
 -11   2   8        260.97        258.46         5.03 o
 -10   2   8        319.63        309.37         4.43 o
  -9   2   8         38.50         43.80         1.71 o
  -8   2   8         28.25         30.05         1.52 o
  -7   2   8          0.00          0.19         0.51 o
  -6   2   8        475.77        499.21         5.45 o
  -5   2   8         12.99         15.61         0.87 o
  -4   2   8        188.54        203.44         3.24 o
  -3   2   8         98.36        112.06         2.77 o
  -2   2   8         83.99         71.17         4.96 o
  -1   2   8          0.90          1.20         1.25 o
   0   2   8        575.47        585.87         7.04 o
   1   2   8          2.05          1.32         0.64 o
   2   2   8         53.65         48.69         2.74 o
   3   2   8         35.83         27.71         2.38 o
   4   2   8         10.35          9.28         1.79 o
   5   2   8         16.99         14.23         2.00 o
   6   2   8         40.01         42.40         3.45 o
   7   2   8         15.16         10.81         4.35 o
   8   2   8          4.70         17.59         4.64 o
 -15   3   8         62.13         68.77         9.15 o
 -14   3   8         72.08         78.87         5.09 o
 -13   3   8          5.65          0.07         1.57 o
 -12   3   8         51.21         47.59         5.59 o
 -11   3   8        156.50        156.72         4.90 o
 -10   3   8        163.58        164.01         3.94 o
  -9   3   8        232.80        231.06         3.97 o
  -8   3   8        251.67        255.84         4.67 o
  -7   3   8        238.89        258.55         3.97 o
  -6   3   8        223.69        214.11         4.23 o
  -5   3   8          2.57          1.40         0.44 o
  -4   3   8         48.83         42.06         1.68 o
  -3   3   8        700.36        713.01         8.62 o
  -2   3   8        430.08        430.42         6.86 o
  -1   3   8         55.79         60.72         3.00 o
   0   3   8          0.27          0.02         0.29 o
   1   3   8        915.37        897.26        20.23 o
   2   3   8        491.46        476.20         9.98 o
   3   3   8        114.34        113.19         4.49 o
   4   3   8          3.38          0.61         2.11 o
   5   3   8         37.61         36.66         3.02 o
   6   3   8         52.76         49.84         3.64 o
   7   3   8         12.60         10.68         2.58 o
   8   3   8          0.21         -0.59         2.02 o
 -15   4   8         18.92         28.48         6.15 o
 -14   4   8        130.64        147.28         8.39 o
 -13   4   8          0.59          0.51         2.33 o
 -12   4   8         85.58         97.39        12.82 o
 -11   4   8        241.98        247.72        10.62 o
 -10   4   8          0.05          0.27         0.52 o
  -9   4   8         30.51         31.06         1.33 o
  -8   4   8          0.92          0.65         0.54 o
  -7   4   8        222.70        239.37         3.85 o
  -6   4   8        427.54        439.94         5.26 o
  -5   4   8          2.46          1.97         0.51 o
  -4   4   8          3.30          2.38         0.55 o
  -3   4   8          0.06         -0.44         0.71 o
  -2   4   8         51.54         55.40         3.54 o
  -1   4   8         39.17         39.21         2.52 o
   0   4   8        239.26        259.43         3.89 o
   1   4   8         57.15         62.69         2.44 o
   2   4   8        226.70        220.70         5.03 o
   3   4   8         14.58          9.06         1.79 o
   4   4   8          9.71          7.75         1.49 o
   5   4   8          1.16         -0.52         1.14 o
   6   4   8          0.01         -1.06         1.40 o
   7   4   8          0.43          1.35         4.13 o
 -15   5   8         39.15         36.39         6.19 o
 -14   5   8         48.64         47.70         7.12 o
 -13   5   8         86.42         91.98         6.66 o
 -12   5   8         39.60         45.23         4.65 o
 -11   5   8          4.25          5.30         1.99 o
 -10   5   8         21.27         18.50         1.21 o
  -9   5   8         57.37         53.42         1.84 o
  -8   5   8        112.04        120.62         3.22 o
  -7   5   8         12.69         13.70         1.19 o
  -6   5   8         15.92         19.07         1.47 o
  -5   5   8         20.45         23.46         1.19 o
  -4   5   8         34.41         35.55         1.44 o
  -3   5   8         58.49         57.78         2.54 o
  -2   5   8         95.89         97.88         4.03 o
  -1   5   8        257.61        279.27         6.87 o
   0   5   8        180.38        193.05         3.87 o
   1   5   8         39.84         40.60         2.53 o
   2   5   8         69.16         62.02         3.19 o
   3   5   8         67.43         72.20         3.77 o
   4   5   8         16.42         20.46         2.23 o
   5   5   8          5.70          2.65         2.06 o
   6   5   8          9.62          6.52         2.00 o
   7   5   8         33.05         33.49         5.41 o
 -15   6   8          0.19          3.58         2.69 o
 -14   6   8        103.90        136.05         8.65 o
 -13   6   8        288.02        297.04        12.34 o
 -12   6   8        393.63        366.67        13.20 o
 -11   6   8        409.52        360.78        12.66 o
 -10   6   8         37.08         30.24         3.78 o
  -9   6   8        125.92        115.06         3.88 o
  -8   6   8         36.53         37.23         1.82 o
  -7   6   8         90.94         81.64         2.92 o
  -6   6   8        110.71        114.32         2.93 o
  -5   6   8          3.32          3.56         0.64 o
  -4   6   8        112.24        111.38         2.66 o
  -3   6   8        186.91        179.33         3.88 o
  -2   6   8        149.34        149.89         4.57 o
  -1   6   8          5.40          6.87         1.94 o
   0   6   8          3.24          3.23         0.88 o
   1   6   8        114.37        113.01         3.72 o
   2   6   8          2.09          2.44         0.98 o
   3   6   8        333.41        357.70         7.57 o
   4   6   8         64.87         68.97         3.59 o
   5   6   8         14.45         13.86         2.95 o
   6   6   8          1.80         -1.95         1.95 o
 -14   7   8          9.25          2.70         3.18 o
 -13   7   8         87.85        118.13         8.25 o
 -12   7   8          4.44          1.52         2.78 o
 -11   7   8          0.63         -2.53         2.53 o
 -10   7   8         54.73         49.25         5.68 o
  -9   7   8         21.19         14.47         5.38 o
  -8   7   8          0.26         -0.58         0.94 o
  -7   7   8         62.79         62.19         2.26 o
  -6   7   8         39.45         40.42         1.88 o
  -5   7   8         16.05         17.89         1.29 o
  -4   7   8         78.87         85.85         3.16 o
  -3   7   8         44.74         48.83         2.35 o
  -2   7   8         89.30         88.60         3.43 o
  -1   7   8         10.55         11.28         1.27 o
   0   7   8          0.01         -0.82         0.86 o
   1   7   8         57.64         58.69         2.88 o
   2   7   8         47.95         51.66         2.88 o
   3   7   8        403.64        387.53         8.08 o
   4   7   8        113.54        100.61         6.60 o
   5   7   8          0.43         -0.56         1.64 o
   6   7   8          0.46         -2.42         2.42 o
 -13   8   8         42.30         60.54         8.61 o
 -12   8   8         32.18         26.32         4.11 o
 -11   8   8         17.95         20.55         3.60 o
 -10   8   8         13.07         13.38         3.94 o
  -9   8   8         11.57          4.82         2.88 o
  -8   8   8          0.18          0.89         1.03 o
  -7   8   8        605.61        607.72         7.97 o
  -6   8   8        351.99        354.54         5.49 o
  -5   8   8        529.61        542.92         6.91 o
  -4   8   8         27.86         29.50         1.87 o
  -3   8   8         84.29         84.16         3.34 o
  -2   8   8        444.05        472.43         7.17 o
  -1   8   8          9.51          8.94         1.18 o
   0   8   8         15.26         12.61         1.74 o
   1   8   8         33.40         28.18         2.18 o
   2   8   8         10.83         10.61         1.48 o
   3   8   8          0.12          3.28         1.80 o
   4   8   8         29.34         30.86         3.33 o
   5   8   8          2.75          4.40         2.06 o
 -12   9   8          0.23         -0.26         2.08 o
 -11   9   8          2.46          4.17         2.10 o
 -10   9   8         20.25         33.11         4.25 o
  -9   9   8         41.45         39.32         6.00 o
  -8   9   8          2.78          3.57         2.19 o
  -7   9   8          4.60          7.56         1.66 o
  -6   9   8       1041.44       1059.79        13.02 o
  -5   9   8        114.41        123.89         3.47 o
  -4   9   8          0.76          0.71         0.79 o
  -3   9   8         12.06         11.07         1.62 o
  -2   9   8        118.93        133.45         4.98 o
  -1   9   8         23.49         22.45         2.27 o
   0   9   8        173.48        173.65         5.94 o
   1   9   8          0.09          1.14         1.00 o
   2   9   8        416.03        416.61        10.91 o
   3   9   8        235.39        232.34         8.39 o
   4   9   8        124.73        111.91         6.05 o
 -11  10   8          0.15         -1.60         2.23 o
 -10  10   8          0.05          0.58         2.69 o
  -9  10   8         95.71         81.12         6.50 o
  -8  10   8        217.12        235.14        10.49 o
  -7  10   8        862.78        881.49        19.51 o
  -6  10   8         81.04         79.13         3.75 o
  -5  10   8          6.40         10.80         1.65 o
  -4  10   8          0.49         -0.35         1.33 o
  -3  10   8          3.03          1.27         1.05 o
  -2  10   8         14.93         18.37         2.06 o
  -1  10   8         53.63         53.87         3.58 o
   0  10   8         19.95         19.24         2.19 o
   1  10   8         33.75         29.83         2.73 o
   2  10   8          9.24          7.46         2.14 o
   3  10   8          3.11          6.10         1.63 o
   4  10   8         53.16         53.23         4.84 o
 -10  11   8          1.47          1.66         4.47 o
  -9  11   8         16.10         13.85         2.84 o
  -8  11   8          1.83         -0.62         3.86 o
  -7  11   8        207.01        208.64        10.04 o
  -6  11   8        179.77        183.90         9.27 o
  -5  11   8         20.70         27.77         2.60 o
  -4  11   8          0.01          0.16         1.20 o
  -3  11   8        107.70        109.72         4.71 o
  -2  11   8          3.02          2.63         2.44 o
  -1  11   8         59.21         60.80         3.70 o
   0  11   8         75.54         70.57         4.50 o
   1  11   8          3.25          2.92         1.56 o
   2  11   8         58.93         56.36         3.73 o
   3  11   8         86.37         87.03         6.00 o
  -9  12   8         31.54         33.84         6.32 o
  -8  12   8          0.86          4.45         2.12 o
  -7  12   8          7.90          6.31         2.74 o
  -6  12   8          4.35         -0.63         3.08 o
  -5  12   8          1.01          4.66         2.39 o
  -4  12   8         96.92        102.54         5.26 o
  -3  12   8          2.72          4.51         1.72 o
  -2  12   8         29.44         34.20         2.86 o
  -1  12   8          2.45          4.43         1.40 o
   0  12   8         22.67         24.87         2.58 o
   1  12   8          2.52          0.89         1.40 o
   2  12   8        142.66        148.28         7.92 o
   3  12   8          0.37          1.39         2.58 o
  -7  13   8          4.62          5.46         3.36 o
  -6  13   8          1.27         -0.90         2.11 o
  -5  13   8          0.83          0.34         1.76 o
  -4  13   8         56.49         61.50         5.55 o
  -3  13   8          0.33          1.43         1.53 o
  -2  13   8        121.09        108.02         5.11 o
  -1  13   8          3.00          0.30         1.16 o
   0  13   8          2.14          4.14         1.93 o
   1  13   8         60.38         68.49         5.77 o
   2  13   8         14.86         19.65         4.72 o
  -3  14   8          0.77          4.39         2.83 o
  -2  14   8          4.63          2.55         2.67 o
  -1  14   8          0.90          7.43         2.49 o
   0  14   8          3.12         -1.44         2.36 o
 -15   0   9          5.14          8.66         3.65 o
 -13   0   9          6.17         10.14         2.00 o
 -11   0   9       2870.57       2859.86        38.98 o
  -9   0   9        188.28        190.62         5.59 o
  -7   0   9        154.72        147.90         4.45 o
  -5   0   9        278.47        313.86         8.81 o
  -3   0   9       2158.50       2132.38        33.52 o
  -1   0   9       3571.46       3264.58       169.65 o
   1   0   9        606.02        579.70        32.62 o
   3   0   9        511.32        516.75        20.19 o
   5   0   9        117.07        124.03         6.84 o
   7   0   9          0.10          1.94         2.02 o
 -15   1   9         12.46         15.16         6.34 o
 -14   1   9          4.35          1.21         1.78 o
 -13   1   9          2.28          4.02         1.46 o
 -12   1   9        581.61        564.52         9.36 o
 -11   1   9        432.99        429.70         6.12 o
 -10   1   9       1203.77       1245.86        10.11 o
  -9   1   9         75.73         74.44         2.31 o
  -8   1   9          0.02          0.25         0.72 o
  -7   1   9          0.82          1.02         0.58 o
  -6   1   9          0.07          0.21         0.60 o
  -5   1   9        429.93        440.93         9.53 o
  -4   1   9         32.43         43.20         6.89 o
  -3   1   9        214.53        209.54         4.69 o
  -2   1   9        339.98        324.90        11.76 o
  -1   1   9        241.44        229.45         7.11 o
   0   1   9         65.76         66.89         1.51 o
   1   1   9         16.32         16.54         1.46 o
   2   1   9         99.33         98.89         4.08 o
   3   1   9         96.77         87.62         4.20 o
   4   1   9         87.94         96.31         4.73 o
   5   1   9        104.07         83.49         6.26 o
   6   1   9         39.46         39.97         4.53 o
   7   1   9          4.90          9.86         3.53 o
 -15   2   9         39.91         46.79         7.00 o
 -14   2   9          0.95         -2.05         2.05 o
 -13   2   9          0.74          1.71         1.32 o
 -12   2   9          2.63          1.06         1.70 o
 -11   2   9         16.58         14.98         1.55 o
 -10   2   9         12.72         10.43         0.94 o
  -9   2   9         40.53         38.48         1.80 o
  -8   2   9         15.32         16.59         1.21 o
  -7   2   9         66.99         66.97         3.07 o
  -6   2   9        678.07        711.74         6.80 o
  -5   2   9         19.31         17.52         1.13 o
  -4   2   9          2.65          3.53         0.84 o
  -3   2   9         35.57         30.45         1.98 o
  -2   2   9         16.39         16.68         3.84 o
  -1   2   9          0.76          1.19         0.78 o
   0   2   9         21.10         22.27         3.10 o
   1   2   9          1.96          2.12         0.63 o
   2   2   9         75.16         75.12         2.88 o
   3   2   9          0.26         -0.24         1.16 o
   4   2   9          8.62          4.49         1.96 o
   5   2   9         15.70         14.90         2.86 o
   6   2   9          7.98          6.70         2.16 o
   7   2   9          6.60          0.47         2.41 o
 -15   3   9        141.61        174.15         9.83 o
 -14   3   9         20.96         24.85         3.02 o
 -13   3   9          0.30          1.80         1.37 o
 -12   3   9         43.16         44.24         4.55 o
 -11   3   9         21.64         21.11         1.86 o
 -10   3   9        111.35        112.23         2.78 o
  -9   3   9          1.89          1.28         0.63 o
  -8   3   9        464.54        476.77         5.60 o
  -7   3   9         40.11         39.08         1.51 o
  -6   3   9         12.28         11.35         0.86 o
  -5   3   9         20.53         25.11         1.39 o
  -4   3   9          3.81          2.87         0.72 o
  -3   3   9         91.16         94.07         3.69 o
  -2   3   9        994.62        983.15        15.58 o
  -1   3   9        508.44        506.38        12.07 o
   0   3   9        164.58        168.36         7.97 o
   1   3   9        393.27        371.07         7.03 o
   2   3   9          0.01          1.05         1.08 o
   3   3   9          1.06          1.07         1.12 o
   4   3   9         23.67         29.86         3.66 o
   5   3   9          2.85          2.41         2.48 o
   6   3   9          4.52          8.55         2.55 o
   7   3   9         61.64         65.55         7.90 o
 -15   4   9        100.59        104.09        11.06 o
 -14   4   9        111.71        108.17         5.99 o
 -13   4   9        123.25        121.14         6.06 o
 -12   4   9         31.76         25.32         5.15 o
 -11   4   9          9.51         14.24         2.76 o
 -10   4   9          3.22          2.82         0.75 o
  -9   4   9          8.64          6.16         0.73 o
  -8   4   9          2.56          2.38         0.66 o
  -7   4   9        216.39        233.12         4.27 o
  -6   4   9         40.10         48.11         1.69 o
  -5   4   9        199.09        186.10         4.87 o
  -4   4   9          8.57         11.17         1.69 o
  -3   4   9         60.09         57.12         3.10 o
  -2   4   9        252.94        242.45         8.84 o
  -1   4   9         71.54         65.53         3.42 o
   0   4   9         17.12         20.28         2.08 o
   1   4   9          0.31          0.95         0.83 o
   2   4   9          2.33          1.92         0.86 o
   3   4   9        233.34        225.34         9.53 o
   4   4   9          9.56          4.17         1.81 o
   5   4   9         22.15          9.93         2.61 o
   6   4   9          0.85          1.93         2.15 o
   7   4   9          7.53          8.77         2.98 o
 -15   5   9          0.04          2.93         4.39 o
 -14   5   9          0.00         -4.11         4.44 o
 -13   5   9          2.33         -0.74         3.58 o
 -12   5   9          7.21         11.19         2.66 o
 -11   5   9         18.56         17.96         3.07 o
 -10   5   9         33.51         35.58         1.84 o
  -9   5   9        108.08        108.66         3.81 o
  -8   5   9          0.72          1.09         0.73 o
  -7   5   9          5.56          7.10         0.98 o
  -6   5   9        191.70        199.53         3.49 o
  -5   5   9         17.14         15.56         0.99 o
  -4   5   9        159.77        163.97         4.46 o
  -3   5   9         16.56         17.52         1.85 o
  -2   5   9         68.89         70.74         3.93 o
  -1   5   9         22.56         24.75         2.29 o
   0   5   9         58.32         56.22         3.53 o
   1   5   9         11.80          8.08         1.44 o
   2   5   9         88.98         82.03         3.65 o
   3   5   9         35.98         28.14         3.62 o
   4   5   9         18.32         15.13         3.65 o
   5   5   9         54.31         53.01         5.04 o
   6   5   9         35.01         31.50         5.29 o
 -15   6   9          0.23          8.27         4.15 o
 -14   6   9          2.57          0.75         1.87 o
 -13   6   9          1.63          1.04         1.96 o
 -12   6   9         37.21         32.84         4.26 o
 -11   6   9          2.24          0.35         2.65 o
 -10   6   9         13.45         13.32         3.26 o
  -9   6   9         14.57         10.28         1.34 o
  -8   6   9         62.06         62.42         2.56 o
  -7   6   9         83.54         86.79         2.67 o
  -6   6   9          3.75          3.76         0.71 o
  -5   6   9        539.91        536.83         6.20 o
  -4   6   9        850.78        875.95         7.24 o
  -3   6   9        418.93        428.53         9.01 o
  -2   6   9         52.95         43.98         3.03 o
  -1   6   9          1.01          1.29         1.36 o
   0   6   9         84.93         78.07         5.33 o
   1   6   9         19.57         17.59         2.39 o
   2   6   9         92.72         85.69         5.98 o
   3   6   9        135.29        141.70        10.83 o
   4   6   9         13.66         13.72         2.83 o
   5   6   9          3.17          2.40         2.10 o
   6   6   9         26.55         25.74         5.01 o
 -14   7   9        111.83        116.10        11.94 o
 -13   7   9          5.43          2.97         2.00 o
 -12   7   9          0.32          1.02         2.00 o
 -11   7   9         14.49         18.00         3.97 o
 -10   7   9          0.52         -2.35         2.35 o
  -9   7   9         10.23         10.70         1.85 o
  -8   7   9         34.82         34.82         1.97 o
  -7   7   9        402.09        423.77         6.40 o
  -6   7   9          0.63          0.52         0.65 o
  -5   7   9          0.47         -0.04         0.74 o
  -4   7   9         53.57         54.20         2.23 o
  -3   7   9        118.17        123.28         3.82 o
  -2   7   9         29.35         33.43         3.43 o
  -1   7   9         12.14         12.25         2.45 o
   0   7   9          4.68          4.17         1.62 o
   1   7   9         59.86         55.87         5.57 o
   2   7   9         22.43         20.60         3.38 o
   3   7   9        231.79        249.27        21.67 o
   4   7   9         17.34         11.40         4.39 o
   5   7   9          6.42          6.34         2.47 o
 -13   8   9         20.40         32.48         6.89 o
 -12   8   9         25.41         29.81        12.02 o
 -11   8   9         79.94         82.82         6.63 o
 -10   8   9          0.00         -1.90         4.05 o
  -9   8   9          3.38          0.80         1.69 o
  -8   8   9        132.17        131.15         4.37 o
  -7   8   9          1.71          2.51         1.39 o
  -6   8   9        178.95        194.68         5.64 o
  -5   8   9          0.01         -1.22         1.22 o
  -4   8   9         51.37         51.43         3.06 o
  -3   8   9          3.24          1.16         1.38 o
  -2   8   9          6.87          4.86         2.08 o
  -1   8   9          5.18          6.18         2.14 o
   0   8   9          0.69          0.52         1.34 o
   1   8   9          0.02          2.25         1.43 o
   2   8   9        706.81        687.24        14.41 o
   3   8   9         18.40         29.45         5.55 o
   4   8   9         15.38         10.60         3.50 o
   5   8   9          3.17          2.64         2.30 o
 -12   9   9          3.24          0.89         2.04 o
 -11   9   9        129.04        131.45         8.79 o
 -10   9   9          7.19          1.87         2.15 o
  -9   9   9        231.28        226.42        10.33 o
  -8   9   9         63.30         70.01         5.73 o
  -7   9   9         67.71         64.87         3.74 o
  -6   9   9        399.80        419.97         8.47 o
  -5   9   9         76.58         83.20         3.90 o
  -4   9   9         69.25         69.14         4.19 o
  -3   9   9        203.84        216.06         7.40 o
  -2   9   9          2.33         -1.15         1.22 o
  -1   9   9         60.29         67.49         3.89 o
   0   9   9          2.02          4.51         2.20 o
   1   9   9         21.26         19.29         2.73 o
   2   9   9          1.53          3.45         1.60 o
   3   9   9        209.28        219.62        11.31 o
   4   9   9          0.04          6.78         3.01 o
 -11  10   9         38.89         37.87         6.83 o
 -10  10   9          1.34          0.17         2.31 o
  -9  10   9          5.96          4.29         1.90 o
  -8  10   9          0.35         -0.20         2.08 o
  -7  10   9        542.49        588.38        13.18 o
  -6  10   9          8.82          9.09         1.68 o
  -5  10   9          8.88         10.05         1.65 o
  -4  10   9         18.57         19.29         2.42 o
  -3  10   9         11.36         11.28         1.99 o
  -2  10   9          2.85          3.84         1.36 o
  -1  10   9         89.11         90.07         4.57 o
   0  10   9          0.79         -0.15         1.39 o
   1  10   9         20.13         16.20         2.91 o
   2  10   9        128.35        133.25         5.81 o
   3  10   9         23.53         20.42         3.38 o
 -10  11   9         39.12         50.25         7.38 o
  -9  11   9          6.33          9.71         9.76 o
  -8  11   9         53.03         51.13         5.21 o
  -7  11   9         24.46         23.26         7.34 o
  -6  11   9          0.03         -1.35         1.66 o
  -5  11   9          9.45          7.95         1.46 o
  -4  11   9          2.21         -0.36         1.48 o
  -3  11   9         58.88         61.19         4.31 o
  -2  11   9        115.81        127.99         5.42 o
  -1  11   9          3.96          2.56         1.30 o
   0  11   9        137.53        139.57         5.85 o
   1  11   9          3.33          7.84         1.79 o
   2  11   9          9.20          9.93         2.65 o
   3  11   9          1.27          6.40         3.27 o
  -8  12   9          0.09         -0.79         2.55 o
  -7  12   9         15.95         12.38         2.95 o
  -6  12   9          5.17          5.86         2.84 o
  -5  12   9          0.05         -1.84         1.84 o
  -4  12   9         91.90         92.92         5.29 o
  -3  12   9         14.99         14.59         2.42 o
  -2  12   9        234.74        222.43         7.33 o
  -1  12   9          0.00         -0.79         3.69 o
   0  12   9          1.42          4.37         1.63 o
   1  12   9        126.19        124.15         7.66 o
   2  12   9         48.55         57.93         8.18 o
  -6  13   9          0.77          1.51         2.91 o
  -3  13   9          3.63          4.58         1.55 o
  -2  13   9          0.24         -0.30         1.27 o
  -1  13   9          3.17          4.50         2.11 o
   0  13   9          0.02          2.02         2.41 o
  -3  14   9          5.63         10.22         3.61 o
  -2  14   9          0.03         -2.83         2.83 o
 -14   0  10        120.04        113.88        10.40 o
 -12   0  10       1199.28       1181.17        19.24 o
 -10   0  10          0.03          0.25         1.10 o
  -8   0  10         71.54         65.61         3.78 o
  -6   0  10         57.17         57.01         2.76 o
  -4   0  10        162.48        190.44        10.51 o
  -2   0  10        915.79        855.58        23.65 o
   0   0  10        345.22        337.59         9.30 o
   2   0  10        268.61        242.92         7.74 o
   4   0  10         59.81         67.33         8.09 o
 -15   1  10         23.17         23.57         3.43 o
 -14   1  10         48.38         46.48         4.83 o
 -13   1  10         19.47         13.30         2.02 o
 -12   1  10         19.75         19.99         2.18 o
 -11   1  10        252.71        251.84         4.89 o
 -10   1  10          5.01          4.34         0.95 o
  -9   1  10         60.94         66.35         2.72 o
  -8   1  10          7.89          5.71         1.02 o
  -7   1  10        151.44        172.68         3.97 o
  -6   1  10        169.85        159.01         3.58 o
  -5   1  10         17.30         13.08         1.26 o
  -4   1  10          0.05          0.20         1.58 o
  -3   1  10       1060.63        996.39        30.34 o
  -2   1  10          0.45          1.78         0.96 o
  -1   1  10         86.25         82.31         3.08 o
   0   1  10         60.18         59.08         2.87 o
   1   1  10          1.37          2.47         1.30 o
   2   1  10          0.00         -1.90         2.00 o
   3   1  10         25.23         19.14         3.15 o
   4   1  10          5.41          7.32         3.67 o
   5   1  10         32.35         38.11         4.45 o
 -15   2  10         26.66         30.11         4.22 o
 -14   2  10          1.14          4.89         2.97 o
 -13   2  10          7.47          6.01         1.48 o
 -12   2  10         57.71         50.24         3.51 o
 -11   2  10         19.59         15.34         1.34 o
 -10   2  10          1.31          0.43         0.89 o
  -9   2  10         14.24         15.74         1.41 o
  -8   2  10         16.58         15.98         1.45 o
  -7   2  10         92.24         94.04         2.91 o
  -6   2  10        227.44        213.46         4.60 o
  -5   2  10         31.77         41.26         1.95 o
  -4   2  10         14.48          9.93         1.29 o
  -3   2  10        500.56        497.04         9.82 o
  -2   2  10        837.46        849.89        12.42 o
  -1   2  10        440.00        442.88         8.07 o
   0   2  10          1.30          0.44         1.56 o
   1   2  10         49.45         55.99         4.92 o
   2   2  10          3.54         11.62         2.75 o
   3   2  10        109.62        109.95         7.06 o
   4   2  10         24.68         11.16         2.62 o
   5   2  10         17.77          9.94         2.62 o
   6   2  10          1.15         -2.75         2.75 o
 -15   3  10          3.67          3.85         5.64 o
 -14   3  10          0.38          2.54         1.57 o
 -13   3  10         45.92         45.63         3.66 o
 -12   3  10        179.05        174.52         7.95 o
 -11   3  10         86.19         86.79         2.88 o
 -10   3  10         72.29         73.38         2.43 o
  -9   3  10         93.02        102.60         2.78 o
  -8   3  10         66.26         64.86         2.18 o
  -7   3  10        427.72        408.22         5.64 o
  -6   3  10          0.01         -0.18         0.68 o
  -5   3  10         46.64         50.16         2.34 o
  -4   3  10          1.09          0.50         0.76 o
  -3   3  10         41.95         42.63         2.60 o
  -2   3  10        611.88        608.17         9.88 o
  -1   3  10         53.30         44.35         3.73 o
   0   3  10          1.15         -0.06         1.99 o
   1   3  10        320.81        322.66        11.37 o
   2   3  10          4.44          0.81         1.64 o
   3   3  10          5.92          9.57         2.48 o
   4   3  10         14.57         14.02         2.87 o
   5   3  10          0.02          0.07         2.34 o
   6   3  10         12.62         12.60         4.23 o
 -15   4  10          7.93         10.58         3.64 o
 -14   4  10        149.78        157.47         7.15 o
 -13   4  10         15.45         16.24         2.48 o
 -12   4  10          1.53          0.39         1.33 o
 -11   4  10         29.19         27.97         1.91 o
 -10   4  10          8.99          7.88         1.18 o
  -9   4  10         61.13         60.26         2.15 o
  -8   4  10         37.52         35.73         1.64 o
  -7   4  10         82.89         75.79         2.25 o
  -6   4  10        154.52        131.59         4.95 o
  -5   4  10         45.07         48.58         2.84 o
  -4   4  10        320.68        330.11         7.38 o
  -3   4  10        102.86        105.65         4.31 o
  -2   4  10        223.81        229.87         6.45 o
  -1   4  10         15.71         15.87         1.87 o
   0   4  10         17.89         13.82         1.75 o
   1   4  10         35.17         31.18         5.30 o
   2   4  10         71.60         56.58         5.05 o
   3   4  10         62.47         69.49         5.59 o
   4   4  10        230.07        253.84        14.82 o
   5   4  10          8.72         11.52         3.60 o
   6   4  10        124.84        151.37        11.92 o
 -15   5  10         38.32         38.78         4.71 o
 -14   5  10          0.83          3.76         1.78 o
 -13   5  10         45.92         47.96         4.45 o
 -12   5  10         38.05         33.31         4.03 o
 -11   5  10          0.34         -2.25         2.25 o
 -10   5  10        317.17        315.98         6.80 o
  -9   5  10          7.61         10.13         1.37 o
  -8   5  10          1.24          0.03         0.81 o
  -7   5  10         53.33         47.93         1.72 o
  -6   5  10         50.72         48.54         1.43 o
  -5   5  10          3.32          0.54         0.94 o
  -4   5  10         23.32         26.88         2.36 o
  -3   5  10          5.99          6.48         1.08 o
  -2   5  10        301.01        301.35         7.69 o
  -1   5  10         55.37         56.65         3.48 o
   0   5  10        122.05        122.50         6.87 o
   1   5  10          2.02          3.57         1.91 o
   2   5  10         19.68         20.99         3.43 o
   3   5  10         58.13         53.08         5.16 o
   4   5  10        114.08        127.19        11.81 o
   5   5  10         15.02          4.92         2.84 o
   6   5  10         49.75         40.80         6.06 o
 -15   6  10          2.47          4.40         2.28 o
 -14   6  10         25.95         34.47         4.62 o
 -13   6  10        100.62         87.71         6.93 o
 -12   6  10         28.90         27.57         3.99 o
 -11   6  10         36.90         36.56         4.26 o
 -10   6  10         19.83         23.59         2.74 o
  -9   6  10          2.92          2.90         0.96 o
  -8   6  10          9.51          9.32         1.40 o
  -7   6  10         25.96         25.72         1.81 o
  -6   6  10         41.11         48.49         2.87 o
  -5   6  10         65.24         64.85         3.78 o
  -4   6  10          4.71          1.83         2.92 o
  -3   6  10         40.37         39.41         3.85 o
  -2   6  10         10.29          6.30         2.40 o
  -1   6  10          2.80          4.06         1.69 o
   0   6  10         12.86          8.93         2.23 o
   1   6  10         62.62         53.54         5.32 o
   2   6  10        115.28        105.59         6.93 o
   3   6  10          1.90          3.71         2.10 o
   4   6  10         30.03         21.76         4.83 o
   5   6  10         25.46         25.98         4.97 o
 -14   7  10          0.05          1.80         2.20 o
 -13   7  10         19.71         19.87         3.43 o
 -12   7  10          6.91          7.09         2.56 o
 -11   7  10        116.98        113.57         7.53 o
 -10   7  10          8.46          5.77         3.55 o
  -9   7  10          2.68          0.86         1.48 o
  -8   7  10          0.30         -0.58         0.98 o
  -7   7  10         94.47         96.77         4.01 o
  -6   7  10         54.82         46.45         3.90 o
  -5   7  10        900.34        940.67        12.58 o
  -4   7  10         73.36         73.83         5.08 o
  -3   7  10          0.17         -1.02         1.31 o
  -2   7  10         35.93         31.21         3.50 o
  -1   7  10         24.37         24.11         3.16 o
   0   7  10          0.32         -0.82         3.56 o
   1   7  10          4.44         -0.83         3.35 o
   2   7  10          6.57         12.39         2.65 o
   3   7  10          1.71         -0.62         1.86 o
   4   7  10         35.21         44.01         6.28 o
   5   7  10        102.82        111.04         9.89 o
 -12   8  10          2.95          7.06         4.72 o
 -11   8  10          4.22          2.37         3.41 o
 -10   8  10          0.30         -0.76         3.29 o
  -9   8  10         14.97         16.55         2.49 o
  -8   8  10         12.27         14.28         1.78 o
  -7   8  10         28.96         29.09         2.61 o
  -6   8  10         16.81         20.87         2.11 o
  -5   8  10          4.02          3.72         1.33 o
  -4   8  10         10.81          9.56         1.97 o
  -3   8  10         14.23         13.13         2.19 o
  -2   8  10          1.78          6.05         1.96 o
  -1   8  10          0.00         -1.59         1.93 o
   0   8  10          1.98          3.17         1.92 o
   1   8  10         12.95          3.52         4.54 o
   2   8  10         30.30         41.21         4.58 o
   3   8  10        140.53        137.78        10.76 o
   4   8  10          0.05         -2.66         2.66 o
 -12   9  10          7.40         11.33         4.76 o
 -11   9  10          5.95          6.05         3.62 o
 -10   9  10          1.54          2.12         1.83 o
  -9   9  10          0.22          0.00         1.60 o
  -8   9  10        771.50        807.07        15.96 o
  -7   9  10         30.84         36.58         2.78 o
  -6   9  10        625.52        645.80        10.95 o
  -5   9  10         26.93         26.82         2.41 o
  -4   9  10         15.63         14.93         2.30 o
  -3   9  10         12.99          8.73         1.85 o
  -2   9  10         18.33         19.13         2.52 o
  -1   9  10        173.18        159.87         9.22 o
   0   9  10        576.99        618.26        20.72 o
   1   9  10          2.37          4.83         2.80 o
   2   9  10         21.53         25.39         4.90 o
   3   9  10         86.30         94.79         9.01 o
 -11  10  10          5.98          4.39         3.00 o
 -10  10  10          8.73          7.88         2.41 o
  -9  10  10          2.28          3.99         2.10 o
  -8  10  10         55.68         56.76         4.46 o
  -7  10  10        260.47        275.85         9.76 o
  -6  10  10         19.94         19.40         2.71 o
  -5  10  10         24.94         20.08         2.65 o
  -4  10  10          8.06          5.71         1.73 o
  -3  10  10         30.39         32.86         3.32 o
  -2  10  10        169.38        171.46         7.28 o
  -1  10  10         30.59         29.95         4.41 o
   0  10  10         66.19         69.90         4.95 o
   1  10  10          3.00          4.25         2.01 o
   2  10  10         49.88         57.07         5.42 o
   3  10  10          0.68         -2.57         2.73 o
  -9  11  10         51.19         69.48         8.53 o
  -8  11  10         14.82         20.28         5.27 o
  -7  11  10         32.50         35.27         3.64 o
  -6  11  10         75.34         79.11         5.16 o
  -5  11  10         12.48          8.01         2.57 o
  -4  11  10         10.08         11.91         2.20 o
  -3  11  10          1.63          1.40         1.28 o
  -2  11  10         43.83         49.94         4.12 o
  -1  11  10         15.34         16.52         2.67 o
   0  11  10          0.06          2.27         1.45 o
   1  11  10         34.00         37.77         6.16 o
   2  11  10         37.47         25.85         5.09 o
  -8  12  10          5.25          5.56         2.76 o
  -7  12  10         24.47         32.09         5.94 o
  -6  12  10          3.38         -3.37         3.37 o
  -5  12  10          8.35          5.74         2.79 o
  -4  12  10         27.33         35.80         4.12 o
  -3  12  10          8.85         14.15         2.97 o
  -2  12  10         19.28         21.03         3.60 o
  -1  12  10          5.95          5.24         3.31 o
   0  12  10         20.27         21.16         4.50 o
  -2  13  10          1.41          2.07         3.18 o
 -15   0  11          0.53         -2.01         3.12 o
 -13   0  11         14.10         10.70         3.85 o
 -11   0  11        690.84        703.00        11.82 o
  -9   0  11        184.46        180.41         6.60 o
  -7   0  11        107.02         86.74         3.67 o
  -5   0  11        512.04        510.09        17.88 o
  -3   0  11        610.27        560.25        19.76 o
  -1   0  11         77.37         85.33         8.37 o
   1   0  11          2.26          0.63         2.29 o
   3   0  11          0.29          7.49         3.78 o
 -15   1  11          4.09          1.07         3.57 o
 -14   1  11          7.95          6.45         2.19 o
 -13   1  11         20.48         22.36         2.51 o
 -12   1  11         57.30         58.30         2.52 o
 -11   1  11         35.50         41.10         2.15 o
 -10   1  11          3.61          0.95         0.89 o
  -9   1  11          2.09          2.32         0.86 o
  -8   1  11        151.44        154.21         4.02 o
  -7   1  11        207.90        192.30         3.75 o
  -6   1  11         15.95         11.84         1.29 o
  -5   1  11          1.61          2.76         1.38 o
  -4   1  11          3.89          3.75         4.66 o
  -3   1  11        611.76        635.99        14.94 o
  -2   1  11         14.27         18.77         2.98 o
  -1   1  11          9.25          9.29         2.39 o
   0   1  11        137.43        130.15         7.47 o
   1   1  11          9.67          6.66         2.30 o
   2   1  11          6.61          3.51         2.19 o
   3   1  11          0.45          3.13         1.58 o
   4   1  11         20.76         25.55         5.14 o
 -15   2  11         77.07         81.64         6.46 o
 -14   2  11          0.50          0.91         1.92 o
 -13   2  11          4.80          1.98         1.16 o
 -12   2  11          2.90          1.29         0.89 o
 -11   2  11         35.71         30.26         1.84 o
 -10   2  11         26.21         25.58         1.84 o
  -9   2  11         13.92         10.87         1.28 o
  -8   2  11         19.68         23.43         1.84 o
  -7   2  11         16.39         17.58         1.53 o
  -6   2  11          6.71          4.74         1.13 o
  -5   2  11         49.32         42.50         5.42 o
  -4   2  11          0.34          2.54         1.38 o
  -3   2  11         15.82         17.05         2.31 o
  -2   2  11         44.02         48.79         4.41 o
  -1   2  11        118.60        118.25         8.07 o
   0   2  11         80.78         88.56         6.18 o
   1   2  11         88.58         98.42         6.72 o
   2   2  11          0.75          1.03         1.77 o
   3   2  11        104.60        109.36         7.43 o
   4   2  11          5.84          0.65         2.02 o
 -15   3  11          0.46          1.75         3.30 o
 -14   3  11          1.13         -1.70         1.70 o
 -13   3  11          2.77          2.13         1.40 o
 -12   3  11         19.73         15.50         2.52 o
 -11   3  11          0.96          1.65         0.74 o
 -10   3  11        300.52        328.34         6.18 o
  -9   3  11          0.08          0.42         0.79 o
  -8   3  11          0.81          1.75         0.81 o
  -7   3  11         98.51         80.43         5.43 o
  -6   3  11         34.29         29.18         1.85 o
  -5   3  11         35.52         31.33         3.67 o
  -4   3  11        226.72        224.05         5.87 o
  -3   3  11         22.16         18.84         2.51 o
  -2   3  11         69.64         64.11         5.05 o
  -1   3  11         17.78         18.51         2.96 o
   0   3  11         16.72         11.67         2.67 o
   1   3  11         87.99         77.91         6.07 o
   2   3  11        119.22        116.98         7.48 o
   3   3  11          4.48          2.53         1.94 o
   4   3  11          0.00          2.44         2.47 o
 -15   4  11         18.02         15.37         4.51 o
 -14   4  11         48.65         53.25         5.22 o
 -13   4  11          2.13          2.86         1.40 o
 -12   4  11          1.62          0.97         1.34 o
 -11   4  11         17.84         18.14         1.64 o
 -10   4  11         13.12         13.89         1.46 o
  -9   4  11          3.50          1.72         0.98 o
  -8   4  11          5.25          4.49         1.06 o
  -7   4  11        100.31         93.04         3.50 o
  -6   4  11         11.64         10.43         1.37 o
  -5   4  11        340.32        345.80         7.91 o
  -4   4  11         72.57         80.93         3.83 o
  -3   4  11          1.65          0.78         1.01 o
  -2   4  11          1.38          1.29         1.62 o
  -1   4  11        139.79        124.87         7.17 o
   0   4  11         25.07         26.57         3.64 o
   1   4  11         23.17         22.40         4.82 o
   2   4  11         46.86         42.51         4.71 o
   3   4  11         40.15         33.82         4.27 o
   4   4  11          2.19          2.68         2.31 o
 -14   5  11          7.08         10.47         2.80 o
 -13   5  11         53.21         51.53         4.24 o
 -12   5  11         46.70         49.69         3.83 o
 -11   5  11        171.77        167.56         5.66 o
 -10   5  11          4.44          5.93         1.21 o
  -9   5  11          7.09          8.23         1.32 o
  -8   5  11          0.46          0.06         0.91 o
  -7   5  11          6.14          7.05         1.27 o
  -6   5  11         67.95         67.01         3.13 o
  -5   5  11          5.64          5.80         1.25 o
  -4   5  11          7.64          5.01         1.30 o
  -3   5  11          3.30          3.44         1.77 o
  -2   5  11         20.61         13.11         2.84 o
  -1   5  11        210.48        204.60         9.20 o
   0   5  11         13.64          8.98         2.25 o
   1   5  11         29.42         30.27         3.85 o
   2   5  11         50.04         51.26         5.66 o
   3   5  11        115.66        120.35        10.49 o
   4   5  11         74.98         76.83         8.55 o
 -14   6  11          7.11          4.43         1.98 o
 -13   6  11         30.70         32.12         4.37 o
 -12   6  11         72.05         65.73         5.91 o
 -11   6  11         12.09         12.50         2.31 o
 -10   6  11          9.16          9.29         2.53 o
  -9   6  11         37.85         47.00         2.85 o
  -8   6  11         14.81         15.35         1.79 o
  -7   6  11          9.82          7.47         1.31 o
  -6   6  11          0.17          1.10         1.42 o
  -5   6  11          5.59          1.00         1.69 o
  -4   6  11        157.06        160.48         7.67 o
  -3   6  11         94.12         88.19         5.93 o
  -2   6  11          3.59          1.22         1.92 o
  -1   6  11         29.42         35.33         4.15 o
   0   6  11          6.72          5.12         6.16 o
   1   6  11          5.62          3.41         4.46 o
   2   6  11          5.49          2.88         3.49 o
   3   6  11         92.34         91.35         9.29 o
 -13   7  11         23.12         22.54         4.69 o
 -12   7  11        141.29        131.32         8.65 o
 -11   7  11         17.49         18.05         4.02 o
 -10   7  11         11.93          9.99         1.98 o
  -9   7  11         11.99         12.57         2.66 o
  -8   7  11          0.00          1.00         1.04 o
  -7   7  11         22.57         20.22         2.80 o
  -6   7  11          1.16          1.77         1.20 o
  -5   7  11         13.33          8.18         1.82 o
  -4   7  11        155.18        155.37         7.75 o
  -3   7  11          0.66         -0.03         1.62 o
  -2   7  11          2.48          4.82         2.17 o
  -1   7  11          0.05          1.10         1.64 o
   0   7  11          5.67          4.76         1.79 o
   1   7  11          4.08         -0.86         4.37 o
   2   7  11          0.45         -0.40         2.17 o
   3   7  11          1.21          8.20         3.77 o
 -12   8  11          5.86          4.59         2.31 o
 -11   8  11        105.36        105.32         7.44 o
 -10   8  11         32.06         32.85         3.46 o
  -9   8  11          1.65          4.38         1.58 o
  -8   8  11          7.53          7.45         2.00 o
  -7   8  11        190.94        199.38         6.12 o
  -6   8  11        702.42        706.80        11.60 o
  -5   8  11         98.60         99.90         7.94 o
  -4   8  11         36.71         40.15         3.57 o
  -3   8  11         76.19         70.96         5.42 o
  -2   8  11         46.30         45.49         4.60 o
  -1   8  11         22.82         19.59         3.24 o
   0   8  11         34.49         37.95         4.35 o
   1   8  11         16.63         17.30         4.03 o
   2   8  11        168.43        163.18        12.11 o
 -11   9  11          8.17          5.58         2.95 o
 -10   9  11          4.96          4.17         2.10 o
  -9   9  11        198.48        195.69         7.89 o
  -8   9  11         24.30         38.49         3.82 o
  -7   9  11         70.96         81.66         4.09 o
  -6   9  11        106.25        112.45         5.37 o
  -5   9  11          1.45         -0.64         1.79 o
  -4   9  11         41.33         35.47         3.46 o
  -3   9  11        123.13        115.43         6.02 o
  -2   9  11         25.41         22.04         2.88 o
  -1   9  11          3.22          3.95         3.64 o
   0   9  11          1.64          1.43         1.96 o
   1   9  11        134.68        141.37        11.43 o
   2   9  11          1.44         -0.91         2.18 o
 -10  10  11          0.53          2.23         3.10 o
  -9  10  11          7.10          9.42         3.44 o
  -8  10  11        261.68        264.62         9.33 o
  -7  10  11         58.11         72.78         4.94 o
  -6  10  11          0.64          1.22         1.34 o
  -5  10  11         46.79         49.50         4.61 o
  -4  10  11          1.21          2.43         1.56 o
  -3  10  11          4.45          5.21         1.90 o
  -2  10  11          1.33          1.74         1.38 o
  -1  10  11         52.48         53.62         4.43 o
   0  10  11         36.89         41.34         6.37 o
  -9  11  11         55.32         56.69         7.99 o
  -8  11  11         76.53         75.17         8.66 o
  -7  11  11         48.30         50.29         7.36 o
  -5  11  11          9.88          9.22         2.80 o
  -4  11  11         19.77         18.66         3.65 o
  -3  11  11          0.26         -1.51         1.51 o
  -2  11  11         18.29         14.45         3.95 o
  -7  12  11        293.80        305.11        17.57 o
  -3  12  11         52.90         69.45         8.34 o
 -14   0  12        254.43        265.60        14.70 o
 -12   0  12        456.63        477.16        11.79 o
 -10   0  12         54.83         63.30         3.89 o
  -8   0  12         21.01          5.50         2.41 o
  -6   0  12        167.81        159.49        10.48 o
  -4   0  12         14.13          6.60         2.74 o
  -2   0  12        201.82        191.19        12.72 o
   0   0  12         27.87         28.69         5.64 o
   2   0  12          1.47          5.65         3.83 o
 -15   1  12          1.61          2.20         3.10 o
 -14   1  12         28.46         35.78         5.89 o
 -13   1  12        134.83        123.21         4.79 o
 -12   1  12         47.65         44.89         2.30 o
 -11   1  12        509.56        503.66         7.26 o
 -10   1  12          0.05          0.97         1.12 o
  -9   1  12         49.78         48.99         3.04 o
  -8   1  12          0.10         -0.88         0.88 o
  -7   1  12         70.43         81.16         5.28 o
  -6   1  12         75.36         87.34         8.15 o
  -5   1  12         40.52         46.17         4.20 o
  -4   1  12         12.85         12.55         2.56 o
  -3   1  12        483.84        429.40        13.05 o
  -2   1  12          1.04         -1.09         2.52 o
  -1   1  12         33.00         26.63         4.85 o
   0   1  12         12.14          7.64         3.32 o
   1   1  12         49.73         54.80         5.38 o
   2   1  12        226.80        256.33        11.45 o
 -15   2  12         59.83         61.29         7.76 o
 -14   2  12          2.23          1.00         2.68 o
 -13   2  12         23.11         20.11         3.23 o
 -12   2  12          0.54          0.09         0.96 o
 -11   2  12        235.21        242.80         5.71 o
 -10   2  12        250.90        261.80         6.53 o
  -9   2  12         32.32         29.74         2.45 o
  -8   2  12        206.61        215.18         5.97 o
  -7   2  12         77.86         78.45         3.53 o
  -6   2  12          3.42          1.21         1.66 o
  -5   2  12         71.60         78.20         5.38 o
  -4   2  12         17.92         27.40         3.81 o
  -3   2  12         61.02         55.13         4.85 o
  -2   2  12          9.82          4.99         4.07 o
  -1   2  12         23.46         17.94         3.81 o
   0   2  12          1.16         -0.69         2.03 o
   1   2  12         32.18         24.39         3.80 o
   2   2  12          8.46         16.03         3.77 o
 -15   3  12         15.09         16.71         4.27 o
 -14   3  12         15.20         14.44         2.92 o
 -13   3  12          0.07         -0.71         1.77 o
 -12   3  12          0.00          0.25         2.06 o
 -11   3  12          2.24          4.55         1.05 o
 -10   3  12         22.75         20.53         2.06 o
  -9   3  12          7.06          7.63         1.40 o
  -8   3  12         45.50         46.49         3.01 o
  -7   3  12        138.79        129.69         4.76 o
  -6   3  12         78.79         80.69         5.39 o
  -5   3  12          1.84          0.93         1.80 o
  -4   3  12          0.04          0.11         1.86 o
  -3   3  12         48.06         45.01         4.37 o
  -2   3  12         34.86         29.22         3.97 o
  -1   3  12          3.59          4.17         1.80 o
   0   3  12         12.65         13.50         2.91 o
   1   3  12          1.36         -1.63         1.71 o
   2   3  12          0.02         -2.22         2.59 o
 -14   4  12         27.67         29.07         4.11 o
 -13   4  12         13.92         16.16         3.06 o
 -12   4  12          0.60          0.98         1.88 o
 -11   4  12         17.11         15.95         2.78 o
 -10   4  12         15.76         16.56         1.87 o
  -9   4  12         11.17         15.65         1.80 o
  -8   4  12         43.28         39.25         2.57 o
  -7   4  12         39.01         30.57         2.55 o
  -6   4  12         20.90         14.25         2.57 o
  -5   4  12         14.68         11.06         2.39 o
  -4   4  12         21.74         16.11         2.77 o
  -3   4  12          8.26          6.18         2.26 o
  -2   4  12        245.84        234.64        11.68 o
  -1   4  12         21.20          8.93         5.24 o
   0   4  12          2.34         -0.56         1.83 o
   1   4  12         10.88          7.59         2.22 o
   2   4  12          0.89         -0.37         2.53 o
 -14   5  12         19.22         17.20         3.39 o
 -13   5  12          0.13         -1.61         2.15 o
 -12   5  12         29.31         29.79         3.12 o
 -11   5  12         23.21         18.52         2.53 o
 -10   5  12         27.71         20.73         2.04 o
  -9   5  12         25.15         24.50         2.19 o
  -8   5  12         19.18         16.81         1.86 o
  -7   5  12          6.90          6.27         1.51 o
  -6   5  12          1.27          0.19         1.46 o
  -5   5  12        141.23        147.15         7.55 o
  -4   5  12        104.45        109.43         6.64 o
  -3   5  12        161.87        157.03         8.06 o
  -2   5  12        119.50        104.29         6.80 o
  -1   5  12         47.75         55.22         5.13 o
   0   5  12          0.02         -1.11         2.17 o
   1   5  12         28.67         22.42         4.92 o
 -14   6  12         13.73         21.15         5.50 o
 -13   6  12         50.10         48.91         5.30 o
 -12   6  12          8.44         10.13         2.50 o
 -11   6  12          4.66          1.54         1.45 o
 -10   6  12         16.82         23.20         2.77 o
  -9   6  12          0.00          0.25         1.23 o
  -8   6  12          1.07          1.34         1.10 o
  -7   6  12        106.99        111.69         4.61 o
  -6   6  12        202.66        180.22         8.26 o
  -5   6  12         21.26         19.67         3.05 o
  -4   6  12         85.32         86.57         6.04 o
  -3   6  12         22.78         12.77         2.72 o
  -2   6  12          0.99          0.06         1.70 o
  -1   6  12          0.10         -2.03         2.03 o
   0   6  12          0.92         -0.02         1.78 o
   1   6  12          2.03          1.30         2.39 o
 -13   7  12          0.53          0.92         3.24 o
 -12   7  12         22.00         16.89         4.76 o
 -11   7  12         16.54         15.65         2.58 o
 -10   7  12          3.64          2.99         1.53 o
  -9   7  12         16.65         14.98         2.38 o
  -8   7  12         55.43         53.76         3.24 o
  -7   7  12         81.34         89.43         4.23 o
  -6   7  12         48.18         55.84         4.15 o
  -5   7  12         63.37         57.78         4.90 o
  -4   7  12        135.29        127.73        11.23 o
  -3   7  12          8.70          6.07         2.33 o
  -2   7  12          0.17          1.26         1.71 o
  -1   7  12         11.64         14.02         2.83 o
   0   7  12         14.91         13.63         3.91 o
 -12   8  12         17.90         20.29         4.94 o
 -11   8  12         19.63         19.15         4.37 o
 -10   8  12          4.26          3.82         1.63 o
  -9   8  12        100.48        104.37         5.74 o
  -8   8  12          5.53          4.94         1.64 o
  -7   8  12         57.62         62.34         3.65 o
  -6   8  12         40.44         40.92         3.64 o
  -5   8  12          1.27          2.30         2.08 o
  -4   8  12          1.34          2.04         1.51 o
  -3   8  12         30.92         32.72         4.01 o
  -2   8  12         43.00         47.10         4.90 o
  -1   8  12         15.49         14.16         2.88 o
 -11   9  12          0.96          4.00         2.85 o
 -10   9  12         15.00         13.25         3.78 o
  -9   9  12          1.80          4.26         2.99 o
  -8   9  12        434.94        458.75        18.40 o
  -7   9  12         27.20         35.42         3.65 o
  -6   9  12         41.31         39.94         3.69 o
  -5   9  12          7.74          2.37         1.51 o
  -4   9  12         59.72         65.65         4.77 o
  -3   9  12         17.30         22.48         3.19 o
  -2   9  12         34.33         39.37         4.54 o
 -10  10  12         24.05         13.92         3.85 o
  -9  10  12          6.84          0.12         2.61 o
  -8  10  12         82.43         89.91         9.13 o
  -7  10  12          0.00         -3.29         3.29 o
  -5  10  12          1.55         -0.95         2.01 o
  -4  10  12          0.10         -0.93         2.85 o
  -3  10  12         45.50         43.31         6.64 o
  -8  11  12        163.03        165.42        12.87 o
  -4  11  12         44.89         53.04         7.18 o
  -3  11  12          0.55          3.80         2.77 o
 -13   0  13        312.16        315.87        14.93 o
 -11   0  13         22.91         19.16         3.18 o
  -9   0  13         43.51         23.07         4.39 o
  -7   0  13        141.55        123.92         9.73 o
  -5   0  13        373.93        383.72        17.56 o
  -3   0  13        157.58        156.33        11.81 o
  -1   0  13          0.91         -1.77         3.35 o
 -13   1  13        126.86        139.87         7.38 o
 -12   1  13        278.10        276.33         7.18 o
 -11   1  13         96.79         97.26         4.43 o
 -10   1  13          0.49         -0.97         1.45 o
  -9   1  13          0.01          0.14         1.47 o
  -8   1  13          3.87          2.58         1.64 o
  -7   1  13        248.12        235.11         9.41 o
  -6   1  13          2.56         -1.02         4.86 o
  -5   1  13         47.95         58.70         5.93 o
  -4   1  13          1.31          3.14         2.22 o
  -3   1  13          0.51          1.65         4.06 o
  -2   1  13        111.72         96.95         7.07 o
  -1   1  13         23.78         30.55         4.33 o
   0   1  13         28.49         32.55         4.27 o
 -13   2  13          1.98          1.56         1.40 o
 -12   2  13         60.66         41.96         4.38 o
 -11   2  13          0.08          0.40         2.51 o
 -10   2  13         21.70         19.93         2.53 o
  -9   2  13         53.24         56.28         4.76 o
  -8   2  13         13.50         13.68         2.54 o
  -7   2  13         92.93         82.09         5.70 o
  -6   2  13          8.90         10.30         2.49 o
  -5   2  13          0.01         -1.73         1.76 o
  -4   2  13         11.41         14.13         2.95 o
  -3   2  13        141.98        134.50         7.88 o
  -2   2  13          7.14          3.81         1.98 o
  -1   2  13         39.90         28.59         4.10 o
   0   2  13         45.57         49.75         5.24 o
 -14   3  13          0.78          8.58         3.79 o
 -13   3  13          1.39          3.38         1.99 o
 -12   3  13         21.63         25.24         3.62 o
 -11   3  13          1.16          0.31         1.28 o
 -10   3  13         11.81          9.77         1.91 o
  -9   3  13         14.25         14.79         2.15 o
  -8   3  13         25.05         20.87         4.45 o
  -7   3  13          5.77          4.56         2.14 o
  -6   3  13          1.22          0.82         1.49 o
  -5   3  13          2.65          4.01         1.79 o
  -4   3  13         28.03         25.46         3.57 o
  -3   3  13         89.62         84.89         6.31 o
  -2   3  13        260.73        284.89        11.55 o
  -1   3  13          7.05          5.15         2.21 o
   0   3  13          1.30         -0.76         2.39 o
 -14   4  13         16.24         20.57         5.21 o
 -13   4  13          0.81         -2.86         8.49 o
 -12   4  13         30.02         26.01         3.57 o
 -11   4  13         18.62         16.66         3.17 o
 -10   4  13         23.92         24.62         2.72 o
  -9   4  13         80.44         87.13         4.88 o
  -8   4  13          2.37         -0.31         1.72 o
  -7   4  13          0.99          0.54         1.62 o
  -6   4  13          2.67          3.36         1.56 o
  -5   4  13         44.71         38.14         7.89 o
  -4   4  13         33.08         30.74         3.92 o
  -3   4  13        156.00        145.91         8.15 o
  -2   4  13         35.85         32.46         4.20 o
  -1   4  13         19.41         21.97         5.24 o
 -13   5  13          0.40         -3.61         3.61 o
 -12   5  13         14.79         19.90         3.28 o
 -11   5  13          6.28          8.06         2.43 o
 -10   5  13         39.85         45.62         4.75 o
  -9   5  13         15.43         11.07         2.07 o
  -8   5  13         27.78         24.23         2.86 o
  -7   5  13          1.21         -1.72         1.72 o
  -6   5  13         68.82         65.42         6.44 o
  -5   5  13         44.51         41.41         4.23 o
  -4   5  13         13.37         12.31         3.35 o
  -3   5  13          9.98         11.15         3.56 o
  -2   5  13          5.99          4.54         2.36 o
  -1   5  13          2.88          1.05         2.04 o
 -12   6  13        141.42        128.78        12.00 o
 -11   6  13        102.50        107.93        12.12 o
 -10   6  13         35.59         41.95         4.90 o
  -9   6  13         22.57         26.84         2.92 o
  -8   6  13          5.96          4.07         1.62 o
  -7   6  13         69.25         72.99         5.57 o
  -6   6  13         96.29        100.39         6.62 o
  -5   6  13        121.71        124.46         7.40 o
  -4   6  13         26.68         30.01         4.02 o
  -3   6  13          3.31          5.43         1.93 o
  -2   6  13         48.71         53.14         5.76 o
 -10   7  13          1.92          2.59         2.68 o
  -9   7  13          6.34          7.74         4.24 o
  -8   7  13         23.49         23.04         3.67 o
  -7   7  13          0.29         -0.19         2.21 o
  -6   7  13         60.14         53.81         4.22 o
  -5   7  13         21.32         19.02         3.01 o
  -4   7  13          0.06          1.41         1.85 o
  -3   7  13         16.52         25.14         5.23 o
  -2   7  13         19.01         18.03         4.97 o
  -7   8  13          2.46          2.27         2.46 o
  -6   8  13         88.52         75.86         7.85 o
  -5   8  13          8.64          7.67         2.66 o
  -4   8  13          3.67          2.43         2.45 o
  -3   8  13         15.13         11.23         4.18 o
  -6   9  13          0.03          2.46         3.08 o
  -5   9  13         23.98         10.62         3.54 o
  -4   9  13          5.00          3.51         2.85 o
  -5  10  13         11.19         19.98         4.82 o
  -4  10  13         23.89         28.67         5.79 o
 -12   0  14         20.68         15.37         2.80 o
 -10   0  14         24.15         19.57         4.44 o
  -8   0  14         12.57          9.15         3.34 o
  -6   0  14         73.99         72.03         8.02 o
  -4   0  14        237.68        243.91        15.23 o
  -2   0  14         25.19         32.04         5.95 o
 -13   1  14         14.39         11.10         3.39 o
 -12   1  14         28.51         24.63         2.78 o
 -11   1  14        103.64         95.91         5.26 o
 -10   1  14          0.06          0.29         2.50 o
  -9   1  14          3.48         -1.63         1.63 o
  -8   1  14          2.21         -1.80         1.80 o
  -7   1  14          6.88          6.17         2.05 o
  -6   1  14          2.91          4.07         2.23 o
  -5   1  14        157.79        149.54         8.33 o
  -4   1  14         37.00         48.96         5.67 o
  -3   1  14        121.60        109.94         7.48 o
  -2   1  14          3.38          6.66         4.59 o
 -13   2  14         29.15         28.93         3.87 o
 -12   2  14          5.35          6.75         2.22 o
 -11   2  14          1.43          5.26         1.74 o
 -10   2  14         31.45         42.23         6.14 o
  -9   2  14          2.16         -0.79         1.60 o
  -8   2  14         61.53         63.03         5.20 o
  -7   2  14         34.59         32.20         3.92 o
  -6   2  14          1.68         -2.02         2.02 o
  -5   2  14         32.45         33.78         4.10 o
  -4   2  14         73.16         86.60         6.55 o
  -3   2  14         75.25         81.80         6.51 o
 -13   3  14          0.00         -2.09         2.09 o
 -12   3  14          8.68          8.95         3.18 o
 -11   3  14        184.02        186.58         7.27 o
 -10   3  14          2.88          6.13         1.86 o
  -9   3  14         37.03         38.25         5.79 o
  -8   3  14         47.81         57.47         5.06 o
  -7   3  14         81.97         75.48         8.12 o
  -6   3  14          0.82          1.86         1.95 o
  -5   3  14          1.73          3.83         2.33 o
  -4   3  14         56.67         53.42         6.14 o
  -3   3  14         36.36         32.03         4.62 o
 -13   4  14         26.15         25.03         5.42 o
 -12   4  14          7.15          6.68         2.94 o
 -11   4  14          1.11          0.05         1.91 o
 -10   4  14         37.09         38.87         3.84 o
  -9   4  14          0.76         -1.09         1.72 o
  -8   4  14         32.43         45.04         5.01 o
  -7   4  14          1.33          2.46         1.77 o
  -6   4  14          0.44         -0.44         1.96 o
  -5   4  14          6.95          2.89         2.41 o
  -4   4  14         36.07         20.21         5.17 o
  -3   4  14         12.24         20.46         4.87 o
 -11   5  14          0.00          4.25         3.28 o
 -10   5  14          3.39          4.45         2.15 o
  -9   5  14          0.02         -1.08         1.42 o
  -8   5  14          9.66         13.61         2.70 o
  -7   5  14         34.96         34.59         4.13 o
  -6   5  14          2.78          1.14         1.92 o
  -5   5  14         16.31         14.38         2.90 o
  -4   5  14          0.03          1.08         2.34 o
  -8   6  14          3.60         -0.16         2.38 o
  -7   6  14         47.35         61.63         7.31 o
  -6   6  14         49.13         43.52         6.60 o
  -5   6  14          6.36          4.10         2.91 o
  -4   6  14          0.00          0.92         2.64 o
  -7   7  14        118.44        139.76        10.80 o
  -6   7  14         94.51         82.29         8.67 o
  -5   7  14          0.83          2.19         2.55 o
  -7   8  14          0.02          0.32         2.51 o
  -6   8  14          3.57          5.51         3.13 o
  -5   8  14          0.03         -0.49         2.32 o
 -11   0  15        190.50        197.57         9.67 o
  -9   0  15         58.08         58.15         7.30 o
  -7   0  15        194.95        187.33        13.13 o
 -12   1  15         31.35         36.84         3.49 o
 -11   1  15         29.21         35.89         3.78 o
 -10   1  15          0.09         -1.50         1.85 o
  -9   1  15         21.60         24.74         3.64 o
  -8   1  15         21.02         22.56         3.34 o
  -7   1  15          2.82          1.50         3.04 o
  -6   1  15         32.81         22.70         3.52 o
  -5   1  15         62.85         72.28         8.55 o
 -12   2  15          9.88          7.62         2.42 o
 -11   2  15         23.38         16.31         2.50 o
 -10   2  15          6.63          9.64         2.21 o
  -9   2  15          7.04          3.52         1.85 o
  -8   2  15          4.05          0.93         1.86 o
  -7   2  15          2.22          2.95         5.27 o
  -6   2  15         35.80         37.78         6.26 o
  -5   2  15          0.17          1.35         2.89 o
 -11   3  15         58.73         54.83         8.17 o
 -10   3  15         15.08         13.46         3.07 o
  -9   3  15         64.45         82.38         8.41 o
  -8   3  15          0.01          0.26         2.28 o
  -7   3  15          0.97          4.90         3.28 o
  -6   3  15          3.84         -0.13         2.31 o
 -10   4  15          0.74          1.47         2.26 o
  -9   4  15         35.99         21.19         4.39 o
  -8   4  15          8.38          9.52         3.53 o
  -7   4  15         67.73         62.00         7.77 o
  -6   4  15         11.59         10.09         3.13 o
  -9   5  15          2.84          3.94         2.54 o
  -8   5  15         24.87         24.70         5.14 o
  -7   5  15         12.96         13.55         3.48 o
  -6   5  15          0.70          1.62         2.20 o
  -8   6  15         15.49         20.29         4.41 o
  -7   6  15         16.59         21.74         4.56 o
  -7   7  15         85.26         96.10         9.47 o
 -10   2  16         27.81         29.76         5.63 o
                                                
